# Supplementary material for: BCR, not TCR, repertoire diversity is associated with favorable COVID-19 prognosis
Source: Front Immunol. 2024 Oct 28;15:1405013. doi: 10.3389/fimmu.2024.1405013 (PMC11550956; doi:10.3389/fimmu.2024.1405013)
Supplement: Supplementary file 3 [file Table2.xlsx]

## Sheet: Table S1. T cell distribution.
Table S1. Frequency of T cell subtypes.
T cell	Healthy Control			D 1		D 2		D 3		R 1		R 2		R 3		Total
	control 1	control 2	control 3	moderate	critical	moderate	critical	moderate	critical	moderate	critical	critical	moderate	critical	moderate
CD4 Naive	122(2.7)	65(1.8)	117(1.5)	0(0)	0(0)	0(0)	0(0)	0(0)	0(0)	0(0)	0(0)	0(0)	0(0)	0(0)	0(0)	304
CD4 Proliferating	1(0.1)	7(0.2)	7(0.1)	2(0.1)	2(0.2)	36(4.1)	82(1.9)	5(0.2)	134(1.7)	30(1.5)	26(1)	30(1.5)	47(0.7)	13(0.3)	12(0.3)	434
CD4 CTL	2(0.1)	1(0.1)	268(3.4)	10(0.4)	2(0.2)	0(0)	20(0.5)	124(3.9)	293(3.6)	0(0)	47(1.8)	10(0.5)	459(6.7)	167(3.8)	758(13.1)	2161
CD4 TEM	101(2.2)	160(4.3)	103(1.3)	13(0.5)	37(2.7)	21(2.4)	12(0.3)	29(1)	78(1)	54(2.7)	22(0.9)	0(0)	164(2.4)	94(2.1)	128(2.3)	1016
CD4 TCM	2518(54.2)	1894(50.7)	3143(39.2)	927(32.9)	1035(73.9)	524(59.7)	3220(74.3)	810(25.2)	5409(66.4)	1147(57.1)	2043(74.9)	1774(83.8)	4124(59.5)	2369(52.7)	1325(22.9)	32262
Treg	36(0.8)	56(1.5)	93(1.2)	1(0.1)	33(2.4)	9(1.1)	69(1.6)	2(0.1)	114(1.4)	28(1.4)	137(5.1)	67(3.2)	120(1.8)	124(2.8)	63(1.1)	952
CD8 Naive	1141(24.6)	688(18.5)	1585(19.8)	19(0.7)	0(0)	8(1)	7(0.2)	4(0.2)	70(0.9)	5(0.3)	18(0.7)	17(0.9)	18(0.3)	9(0.2)	18(0.4)	3607
CD8 Proliferating	0(0)	0(0)	1(0.1)	0(0)	5(0.4)	2(0.3)	7(0.2)	0(0)	34(0.5)	0(0)	6(0.3)	0(0)	18(0.3)	12(0.3)	24(0.5)	109
CD8 TEM	444(9.6)	484(13)	2369(29.6)	1825(64.7)	260(18.6)	256(29.2)	881(20.4)	2191(68.1)	1953(24)	654(32.6)	346(12.7)	106(5.1)	1531(22.1)	1505(33.5)	3306(57.1)	18111
CD8 TCM	132(2.9)	185(5)	157(2)	3(0.2)	5(0.4)	12(1.4)	17(0.4)	0(0)	70(0.9)	32(1.6)	54(2)	17(0.9)	257(3.8)	61(1.4)	76(1.4)	1078
MAIT	157(3.4)	199(5.4)	182(2.3)	22(0.8)	22(1.6)	11(1.3)	22(0.6)	53(1.7)	1(0.1)	59(3)	29(1.1)	96(4.6)	203(3)	149(3.4)	88(1.6)	1293
Total	4654	3739	8025	2822	1401	879	4337	3218	8156	2009	2728	2117	6941	4503	5798	61327
Legend: percentage of the number of T cell subtype per total T cells are shown in parentheses; CD4 CTL, CD4 cytotoxic T lymphocytes; CD4/CD8 TEM, CD4/CD8 effector memory T cell; CD4/CD8 TCM, CD4/CD8 central memory T cell; Treg, regulatory T cell; MAIT, Mucosal associated invariant T cell.

## Sheet: Table S2. T cell DGE (M vs C)
Table S2. Differential gene expression for each CD4 TCM TRBV subset in moderate vs critical states.
Patient	Group	Outcome	Upregulated genes	TRBV20-1			TRBV5-1			TRBV19
				upregulated cluster	avg_log2FC	p_val_adj	upregulated cluster	avg_log2FC	p_val_adj	upregulated cluster	avg_log2FC	p_val_adj
D 1	progressing	deceased	IFI44L	moderate	2.95959	1.57841e-09	moderate	2.65301	2.49e-08	moderate	3.05774	0.000210154		Legend: avg_log2FC, average log2-fold change; p_val_adj, Bonferroni correction (Seurat package default) adjusted p-value.
			HLA-A	moderate	1.24467	2.7692e-06	moderate	1.18657	1.34e-06	moderate	1.27094	0.00353411
			IFITM1	moderate	1.33314	1.39548e-05	moderate	1.54121	1.86e-08	moderate	1.32823	0.0330546
			IFI6	moderate	3.5471	3.51357e-08	moderate	3.24801	1.12e-07	moderate	3.07816	0.00543655
			ISG15	moderate	3.11629	4.70651e-07	moderate	2.64854	1.3e-06	moderate	3.06905	0.014921
			XAF1	moderate	2.93042	9.24647e-08	moderate	2.7154	4.51e-08	moderate	2.3837	0.0050449
			HLA-B	moderate	1.03804	0.00094129	moderate	0.928148	0.00217286	moderate	1.3691	0.00759829
			STAT1	moderate	2.29813	0.00133037	moderate	2.08727	4.06e-05	moderate	1.94084	0.0101282
			LY6E	moderate	2.92398	2.02672e-08	moderate	2.72265	2.56e-09	moderate	2.78713	0.00357516
			B2M	moderate	1.15778	1.92218e-07	moderate	1.056	7.01e-07	moderate	0.939015	0.0059004
			MX1	moderate	1.97377	6.72141e-06	moderate	2.09315	2.07e-06	moderate	2.48046	0.0340917
			EEF1B2	critical	0.890154	0.00515676	critical	1.31683	2.17e-05	critical	1.07025	0.0180904
			RPS28	critical	0.721816	1.88558e-05	critical	0.739469	0.000292028	critical	0.939573	0.00209781
			RPL39	critical	0.782457	4.93777e-05	critical	0.900917	6.52e-07	critical	0.868171	0.0180904
			RPL37	critical	0.75614	5.16349e-07	critical	0.816873	3.13e-07	critical	0.912496	0.000547445
			RPL41	critical	1.18206	3.239e-06	critical	0.851482	4.23e-05	critical	1.11885	0.00669763
			RPS27A	critical	0.792438	2.1868e-06	critical	0.782337	1.77e-05	critical	0.875825	0.0330546
			RPS15A	critical	0.605508	0.00100668	critical	0.627286	0.000398972	critical	0.647512	0.0180904
			RPS14	critical	0.693693	8.82425e-05	critical	0.681741	0.00549922	critical	0.801011	0.0330546
			RPS21	critical	0.933126	1.62258e-05	critical	0.946316	7.01e-07	critical	1.1269	0.000824028
			TPT1	critical	0.827725	9.54867e-06	critical	0.888811	2.74e-06	critical	1.0127	0.0293334
			RPL34	critical	0.623614	0.00150188	critical	0.764625	4.52e-05	critical	0.827065	0.0419026
			RPS29	critical	1.57677	2.73438e-08	critical	1.46311	3.37e-07	critical	1.60863	0.00183688
			RPS27	critical	1.05723	6.44591e-08	critical	1.06578	1.09e-07	critical	1.20662	0.00123406
			CMPK2	moderate	1.69822	5.16009e-05	moderate	1.49103	0.00194219	#N/A	#N/A	#N/A
			TMSB4X	moderate	1.03417	0.000606053	moderate	1.2194	1.9e-05	#N/A	#N/A	#N/A
			SP100	moderate	2.16601	1.88337e-06	moderate	1.36749	0.00157378	#N/A	#N/A	#N/A
			TMSB10	moderate	0.818398	0.00183098	moderate	0.77479	0.000941504	#N/A	#N/A	#N/A
			TXNIP	moderate	1.76924	7.59171e-06	moderate	2.02028	7.54e-07	#N/A	#N/A	#N/A
			EPSTI1	moderate	1.76616	0.0196934	moderate	1.42359	0.00460394	#N/A	#N/A	#N/A
			HLA-C	moderate	1.51677	3.239e-06	moderate	1.20013	3.24e-05	#N/A	#N/A	#N/A
			TRIM22	moderate	1.58913	0.000457644	moderate	1.46917	7.03e-05	#N/A	#N/A	#N/A
			HLA-E	moderate	1.72296	7.01727e-08	moderate	1.416	2.69e-07	#N/A	#N/A	#N/A
			SHISA5	moderate	1.53183	0.0210096	moderate	1.54671	0.000960277	#N/A	#N/A	#N/A
			IRF7	moderate	1.95019	6.0098e-06	moderate	2.08481	3.94e-05	#N/A	#N/A	#N/A
			RPL27	critical	0.837254	0.0168348	critical	0.821258	0.023376	#N/A	#N/A	#N/A
			RPL38	critical	0.744175	0.0201995	critical	0.883761	0.00582105	#N/A	#N/A	#N/A
			RPS3A	critical	0.781555	0.000415846	critical	0.897224	4.2e-07	#N/A	#N/A	#N/A
			RPS6	critical	0.871326	0.000126265	critical	0.795312	0.000128024	#N/A	#N/A	#N/A
			RPS4X	critical	0.721208	0.00183098	critical	0.783858	1.9e-05	#N/A	#N/A	#N/A
			RPS3	critical	0.696096	4.78057e-06	critical	0.695468	1.26e-05	#N/A	#N/A	#N/A
			RPL3	critical	0.935718	0.000145579	critical	0.850487	6.7e-05	#N/A	#N/A	#N/A
			RPL4	critical	1.00181	0.00399001	critical	0.733049	0.0150984	#N/A	#N/A	#N/A
			RPL21	critical	0.975307	0.000156284	critical	0.896059	2.38e-06	#N/A	#N/A	#N/A
			RPS5	critical	0.783763	0.0307448	critical	0.840768	0.00367639	#N/A	#N/A	#N/A
			RPL9	critical	0.774141	0.000627227	critical	0.890626	1.66e-05	#N/A	#N/A	#N/A
			RPLP2	critical	0.732545	0.000445486	critical	0.612555	0.00865393	#N/A	#N/A	#N/A
			ACTB	moderate	0.986309	0.0438487	#N/A	#N/A	#N/A	#N/A	#N/A	#N/A
			ISG20	moderate	1.54709	0.0183775	#N/A	#N/A	#N/A	#N/A	#N/A	#N/A
			PPDPF	moderate	1.01484	0.0227875	#N/A	#N/A	#N/A	#N/A	#N/A	#N/A
			TRBV20-1	moderate	1.00513	0.0116496	#N/A	#N/A	#N/A	#N/A	#N/A	#N/A
			PARP9	moderate	1.46001	0.0301645	#N/A	#N/A	#N/A	#N/A	#N/A	#N/A
			RSAD2	moderate	1.24907	0.0196934	#N/A	#N/A	#N/A	#N/A	#N/A	#N/A
			RPL37A	critical	0.70672	0.0389793	#N/A	#N/A	#N/A	#N/A	#N/A	#N/A
			RPL22	critical	0.723118	0.0158384	#N/A	#N/A	#N/A	#N/A	#N/A	#N/A
			EEF1G	critical	0.954512	0.00289219	#N/A	#N/A	#N/A	#N/A	#N/A	#N/A
			RPS18	critical	0.694976	0.014013	#N/A	#N/A	#N/A	#N/A	#N/A	#N/A
			RPL23A	critical	0.605231	0.0346314	#N/A	#N/A	#N/A	#N/A	#N/A	#N/A
			RPL36A	critical	1.1631	0.000444968	#N/A	#N/A	#N/A	#N/A	#N/A	#N/A
			LIMD2	#N/A	#N/A	#N/A	moderate	1.40488	0.000303155	#N/A	#N/A	#N/A
			DDX60	#N/A	#N/A	#N/A	moderate	1.36756	0.00194219	#N/A	#N/A	#N/A
			ADAR	#N/A	#N/A	#N/A	moderate	1.147	0.00737919	#N/A	#N/A	#N/A
			FLNA	#N/A	#N/A	#N/A	moderate	1.50988	0.0127288	#N/A	#N/A	#N/A
			IER2	#N/A	#N/A	#N/A	moderate	1.23474	0.0482912	#N/A	#N/A	#N/A
			DRAP1	#N/A	#N/A	#N/A	moderate	1.4733	0.0384925	#N/A	#N/A	#N/A
			MX2	#N/A	#N/A	#N/A	moderate	1.64379	0.000843177	#N/A	#N/A	#N/A
			EIF2AK2	#N/A	#N/A	#N/A	moderate	1.65666	0.00976058	#N/A	#N/A	#N/A
			RPL10	#N/A	#N/A	#N/A	critical	0.66983	0.00616346	#N/A	#N/A	#N/A
			EIF1	#N/A	#N/A	#N/A	critical	0.769246	2.48e-05	#N/A	#N/A	#N/A
			RPS16	#N/A	#N/A	#N/A	critical	0.660248	0.00652269	#N/A	#N/A	#N/A
			EEF1A1	#N/A	#N/A	#N/A	critical	0.636719	0.000424519	#N/A	#N/A	#N/A
			ZNF331	#N/A	#N/A	#N/A	critical	1.43333	0.03401	#N/A	#N/A	#N/A
			RPS2	#N/A	#N/A	#N/A	critical	0.590799	0.0198586	#N/A	#N/A	#N/A
			RPS23	#N/A	#N/A	#N/A	critical	0.756664	0.000187768	#N/A	#N/A	#N/A
			CYCS	#N/A	#N/A	#N/A	critical	1.36619	0.0152768	#N/A	#N/A	#N/A
D 2	progressing	deceased	ITK	moderate	0.803853	0.0159806	moderate	1.16377	0.017357	#N/A	#N/A	#N/A
			TXNIP	moderate	0.981041	0.00413169	moderate	1.35888	0.0447927	#N/A	#N/A	#N/A
			IGLV3-19	critical	1.44853	2.64277e-07	critical	1.37232	0.000240808	#N/A	#N/A	#N/A
			EEF1B2	critical	0.914515	2.29273e-05	critical	0.936218	0.017357	#N/A	#N/A	#N/A
			MT-CO3	critical	0.540084	0.0484979	critical	0.948307	0.0490691	#N/A	#N/A	#N/A
			RPS2	critical	0.370408	0.00615219	critical	0.464259	0.0447927	#N/A	#N/A	#N/A
			RPL7A	critical	0.425628	0.00413169	critical	0.494808	0.0490691	#N/A	#N/A	#N/A
			IFI44L	moderate	0.63015	0.0250575	#N/A	#N/A	#N/A	#N/A	#N/A	#N/A
			IL7R	moderate	1.18368	0.000605448	#N/A	#N/A	#N/A	#N/A	#N/A	#N/A
			SERINC5	moderate	0.63717	0.049206	#N/A	#N/A	#N/A	#N/A	#N/A	#N/A
			HLA-A	moderate	0.371224	0.040683	#N/A	#N/A	#N/A	#N/A	#N/A	#N/A
			GIMAP1	moderate	0.626009	0.0307569	#N/A	#N/A	#N/A	#N/A	#N/A	#N/A
			GIMAP6	moderate	0.468376	0.0185252	#N/A	#N/A	#N/A	#N/A	#N/A	#N/A
			FYB1	moderate	0.818923	0.0129575	#N/A	#N/A	#N/A	#N/A	#N/A	#N/A
			PIM1	moderate	0.74711	0.0484979	#N/A	#N/A	#N/A	#N/A	#N/A	#N/A
			SON	moderate	0.793104	0.0116852	#N/A	#N/A	#N/A	#N/A	#N/A	#N/A
			FTL	moderate	0.578505	0.0129575	#N/A	#N/A	#N/A	#N/A	#N/A	#N/A
			TSC22D3	moderate	0.742052	0.00552881	#N/A	#N/A	#N/A	#N/A	#N/A	#N/A
			UBALD2	moderate	0.924078	0.00077192	#N/A	#N/A	#N/A	#N/A	#N/A	#N/A
			CELF2	moderate	0.841726	0.00421841	#N/A	#N/A	#N/A	#N/A	#N/A	#N/A
			HLA-E	moderate	0.540765	0.00255087	#N/A	#N/A	#N/A	#N/A	#N/A	#N/A
			RPS29	moderate	0.419352	0.0190371	#N/A	#N/A	#N/A	#N/A	#N/A	#N/A
			EIF4A2	moderate	0.670578	0.0124309	#N/A	#N/A	#N/A	#N/A	#N/A	#N/A
			PIK3IP1	moderate	0.733655	0.0190371	#N/A	#N/A	#N/A	#N/A	#N/A	#N/A
			RPS27	moderate	0.344507	0.0480601	#N/A	#N/A	#N/A	#N/A	#N/A	#N/A
			MYC	moderate	0.865205	0.00679533	#N/A	#N/A	#N/A	#N/A	#N/A	#N/A
			PRDM1	moderate	0.959427	0.0126979	#N/A	#N/A	#N/A	#N/A	#N/A	#N/A
			RPL10	critical	0.372149	0.0175483	#N/A	#N/A	#N/A	#N/A	#N/A	#N/A
			RPS11	critical	0.527358	0.0243483	#N/A	#N/A	#N/A	#N/A	#N/A	#N/A
			RPL27	critical	0.516847	0.00964169	#N/A	#N/A	#N/A	#N/A	#N/A	#N/A
			RPS3A	critical	0.502263	0.00077192	#N/A	#N/A	#N/A	#N/A	#N/A	#N/A
			RPS6	critical	0.461683	0.00597318	#N/A	#N/A	#N/A	#N/A	#N/A	#N/A
			RPS16	critical	0.401212	0.00766772	#N/A	#N/A	#N/A	#N/A	#N/A	#N/A
			RPLP0	critical	0.417206	0.00625571	#N/A	#N/A	#N/A	#N/A	#N/A	#N/A
			RPL18	critical	0.370732	0.00512282	#N/A	#N/A	#N/A	#N/A	#N/A	#N/A
			EEF1G	critical	0.670478	9.69475e-05	#N/A	#N/A	#N/A	#N/A	#N/A	#N/A
			RPL6	critical	0.489588	0.00615219	#N/A	#N/A	#N/A	#N/A	#N/A	#N/A
			RPS4X	critical	0.551036	0.000489676	#N/A	#N/A	#N/A	#N/A	#N/A	#N/A
			RPL5	critical	0.359412	0.01176	#N/A	#N/A	#N/A	#N/A	#N/A	#N/A
			RPS8	critical	0.525722	0.000325736	#N/A	#N/A	#N/A	#N/A	#N/A	#N/A
			RPL29	critical	0.3572	0.00510732	#N/A	#N/A	#N/A	#N/A	#N/A	#N/A
			RPL10A	critical	0.447608	0.0051506	#N/A	#N/A	#N/A	#N/A	#N/A	#N/A
			RPS3	critical	0.434754	0.00078351	#N/A	#N/A	#N/A	#N/A	#N/A	#N/A
			RPL3	critical	0.563837	0.00231619	#N/A	#N/A	#N/A	#N/A	#N/A	#N/A
			RPS15A	critical	0.27055	0.0290093	#N/A	#N/A	#N/A	#N/A	#N/A	#N/A
			RPLP1	critical	0.333879	0.00679533	#N/A	#N/A	#N/A	#N/A	#N/A	#N/A
			RPS14	critical	0.446635	0.00518964	#N/A	#N/A	#N/A	#N/A	#N/A	#N/A
			RPS5	critical	0.601084	0.000491843	#N/A	#N/A	#N/A	#N/A	#N/A	#N/A
			TPT1	critical	0.470404	0.00457681	#N/A	#N/A	#N/A	#N/A	#N/A	#N/A
			RPL13	critical	0.423492	0.00597318	#N/A	#N/A	#N/A	#N/A	#N/A	#N/A
			IGHV4-34	critical	0.767987	0.00151279	#N/A	#N/A	#N/A	#N/A	#N/A	#N/A
			RPL9	critical	0.332995	0.0162657	#N/A	#N/A	#N/A	#N/A	#N/A	#N/A
			RPSA	critical	0.53439	0.00095996	#N/A	#N/A	#N/A	#N/A	#N/A	#N/A
			RPL15	critical	0.414968	0.0159806	#N/A	#N/A	#N/A	#N/A	#N/A	#N/A
			RPS24	critical	0.388471	0.00766772	#N/A	#N/A	#N/A	#N/A	#N/A	#N/A
			RPL18A	critical	0.363563	0.00679533	#N/A	#N/A	#N/A	#N/A	#N/A	#N/A
			MT-CYB	#N/A	#N/A	#N/A	critical	0.84018	0.00639499	#N/A	#N/A	#N/A
			MT-CO1	#N/A	#N/A	#N/A	critical	1.06046	0.0494826	#N/A	#N/A	#N/A
			ACTG1	#N/A	#N/A	#N/A	critical	1.7671	0.00639499	#N/A	#N/A	#N/A
			MT-CO2	#N/A	#N/A	#N/A	critical	0.748595	0.0447927	#N/A	#N/A	#N/A
D 3	progressing	deceased	IFIT3	moderate	1.89559	2.79371e-12	moderate	1.9993	2.70455e-07	moderate	1.17497	0.0175741
			PLSCR1	moderate	1.58297	0.000146084	moderate	1.93254	9.01288e-05	#N/A	#N/A	#N/A
			IFI44L	moderate	2.6536	2.05171e-20	moderate	2.6589	6.8617e-14	#N/A	#N/A	#N/A
			IFI44	moderate	0.897729	0.0133836	moderate	1.60543	0.000757557	#N/A	#N/A	#N/A
			IFITM1	moderate	1.50764	4.53636e-10	moderate	1.3409	0.0012803	#N/A	#N/A	#N/A
			IFI6	moderate	3.6897	3.54298e-13	moderate	3.35186	3.41106e-06	#N/A	#N/A	#N/A
			ISG15	moderate	2.8375	1.21035e-10	moderate	3.14531	0.000506296	#N/A	#N/A	#N/A
			MX2	moderate	1.85487	1.07436e-08	moderate	1.65632	0.0092136	#N/A	#N/A	#N/A
			XAF1	moderate	2.88516	4.43528e-17	moderate	2.00356	2.04313e-06	#N/A	#N/A	#N/A
			HLA-B	moderate	0.957438	2.16549e-07	moderate	0.861878	0.0106534	#N/A	#N/A	#N/A
			MT2A	moderate	1.85624	6.00685e-05	moderate	2.41166	0.00300115	#N/A	#N/A	#N/A
			HLA-C	moderate	0.883108	1.2963e-07	moderate	0.871384	0.007199	#N/A	#N/A	#N/A
			USP18	moderate	0.978558	0.0168881	moderate	1.30521	0.000251942	#N/A	#N/A	#N/A
			TRIM22	moderate	1.64766	4.26624e-07	moderate	2.21913	0.00955868	#N/A	#N/A	#N/A
			LY6E	moderate	1.88097	1.40924e-10	moderate	1.99608	0.000743246	#N/A	#N/A	#N/A
			OAS1	moderate	1.2783	3.26039e-06	moderate	1.82469	1.02694e-06	#N/A	#N/A	#N/A
			B2M	moderate	0.76024	2.59847e-08	moderate	0.724988	0.00437729	#N/A	#N/A	#N/A
			IRF7	moderate	1.85688	4.77548e-09	moderate	1.9405	1.52359e-06	#N/A	#N/A	#N/A
			MX1	moderate	2.02404	3.95134e-07	moderate	2.26915	0.0262431	#N/A	#N/A	#N/A
			RPL10	critical	0.83546	9.06767e-05	critical	1.19353	0.000840533	#N/A	#N/A	#N/A
			RPL18	critical	0.805152	0.000108202	critical	0.882602	0.0461773	#N/A	#N/A	#N/A
			EEF1A1	critical	0.833965	9.46025e-07	critical	0.838613	0.00756321	#N/A	#N/A	#N/A
			RPS2	critical	1.04514	1.04428e-06	critical	0.979186	0.00794408	#N/A	#N/A	#N/A
			RPS4X	critical	0.807099	3.93082e-05	critical	1.01527	0.00263858	#N/A	#N/A	#N/A
			RPL5	critical	0.631831	0.0307372	critical	0.898854	0.0333989	#N/A	#N/A	#N/A
			RPL3	critical	1.15805	2.28522e-06	critical	1.24277	0.00702354	#N/A	#N/A	#N/A
			RPS5	critical	1.03493	2.21238e-06	critical	1.10951	0.0032341	#N/A	#N/A	#N/A
			RPS7	critical	0.778808	3.44858e-08	critical	0.77866	0.0277023	#N/A	#N/A	#N/A
			IFIT1	moderate	1.20831	7.34462e-08	#N/A	#N/A	#N/A	moderate	0.866221	0.0175741
			LAMP3	moderate	0.838768	0.0197276	#N/A	#N/A	#N/A	moderate	1.13647	0.0175741
			DDIT3	moderate	1.75747	0.0156724	#N/A	#N/A	#N/A	#N/A	#N/A	#N/A
			CMPK2	moderate	1.60839	5.3091e-09	#N/A	#N/A	#N/A	#N/A	#N/A	#N/A
			HLA-A	moderate	0.66527	0.00326941	#N/A	#N/A	#N/A	#N/A	#N/A	#N/A
			ISG20	moderate	1.41827	7.25306e-05	#N/A	#N/A	#N/A	#N/A	#N/A	#N/A
			SP100	moderate	1.38416	1.53571e-05	#N/A	#N/A	#N/A	#N/A	#N/A	#N/A
			SP110	moderate	1.14466	0.0214306	#N/A	#N/A	#N/A	#N/A	#N/A	#N/A
			JUNB	moderate	1.3559	0.0110627	#N/A	#N/A	#N/A	#N/A	#N/A	#N/A
			BTG1	moderate	0.823628	0.00271425	#N/A	#N/A	#N/A	#N/A	#N/A	#N/A
			H3-3B	moderate	0.945199	1.72496e-05	#N/A	#N/A	#N/A	#N/A	#N/A	#N/A
			EIF4A2	moderate	0.898866	0.029065	#N/A	#N/A	#N/A	#N/A	#N/A	#N/A
			PTMA	moderate	0.623403	0.00344719	#N/A	#N/A	#N/A	#N/A	#N/A	#N/A
			H1-10	moderate	1.50193	0.0247809	#N/A	#N/A	#N/A	#N/A	#N/A	#N/A
			CXCR4	moderate	1.17473	0.00854227	#N/A	#N/A	#N/A	#N/A	#N/A	#N/A
			HERC5	moderate	1.26502	0.0018258	#N/A	#N/A	#N/A	#N/A	#N/A	#N/A
			IER2	moderate	1.40635	0.000244898	#N/A	#N/A	#N/A	#N/A	#N/A	#N/A
			GADD45B	moderate	1.84919	5.32098e-07	#N/A	#N/A	#N/A	#N/A	#N/A	#N/A
			SHFL	moderate	1.2942	0.000277501	#N/A	#N/A	#N/A	#N/A	#N/A	#N/A
			EIF2AK2	moderate	1.36316	6.6619e-05	#N/A	#N/A	#N/A	#N/A	#N/A	#N/A
			TXNIP	moderate	1.15353	0.00734868	#N/A	#N/A	#N/A	#N/A	#N/A	#N/A
			KLF2	moderate	1.28308	0.0122477	#N/A	#N/A	#N/A	#N/A	#N/A	#N/A
			OAS3	moderate	1.3836	2.5862e-08	#N/A	#N/A	#N/A	#N/A	#N/A	#N/A
			STAT1	moderate	1.78747	5.69899e-08	#N/A	#N/A	#N/A	#N/A	#N/A	#N/A
			TSC22D3	moderate	1.28744	7.81852e-05	#N/A	#N/A	#N/A	#N/A	#N/A	#N/A
			CALR	moderate	1.49708	0.00577873	#N/A	#N/A	#N/A	#N/A	#N/A	#N/A
			HLA-E	moderate	1.07798	1.10111e-08	#N/A	#N/A	#N/A	#N/A	#N/A	#N/A
			SMCHD1	moderate	1.14119	0.0218906	#N/A	#N/A	#N/A	#N/A	#N/A	#N/A
			SRSF7	moderate	1.42534	1.26674e-06	#N/A	#N/A	#N/A	#N/A	#N/A	#N/A
			SHISA5	moderate	1.26926	0.0259005	#N/A	#N/A	#N/A	#N/A	#N/A	#N/A
			EEF1B2	critical	1.25303	0.000172551	#N/A	#N/A	#N/A	#N/A	#N/A	#N/A
			MT-CYB	critical	1.1188	1.15318e-05	#N/A	#N/A	#N/A	#N/A	#N/A	#N/A
			RPS3A	critical	0.960378	5.78023e-06	#N/A	#N/A	#N/A	#N/A	#N/A	#N/A
			RPS6	critical	0.872656	0.000496635	#N/A	#N/A	#N/A	#N/A	#N/A	#N/A
			EIF3L	critical	1.12356	0.00296344	#N/A	#N/A	#N/A	#N/A	#N/A	#N/A
			RPS16	critical	0.601498	0.00498072	#N/A	#N/A	#N/A	#N/A	#N/A	#N/A
			RPLP0	critical	0.854641	0.000111427	#N/A	#N/A	#N/A	#N/A	#N/A	#N/A
			RPS9	critical	0.610941	0.016566	#N/A	#N/A	#N/A	#N/A	#N/A	#N/A
			MT-CO3	critical	1.28062	2.093e-07	#N/A	#N/A	#N/A	#N/A	#N/A	#N/A
			EEF1G	critical	1.47353	1.12061e-08	#N/A	#N/A	#N/A	#N/A	#N/A	#N/A
			RPL6	critical	0.772737	6.76921e-06	#N/A	#N/A	#N/A	#N/A	#N/A	#N/A
			AHNAK	critical	1.4801	0.00744291	#N/A	#N/A	#N/A	#N/A	#N/A	#N/A
			RPS8	critical	0.739112	0.000714437	#N/A	#N/A	#N/A	#N/A	#N/A	#N/A
			RPL13A	critical	0.743013	0.0105192	#N/A	#N/A	#N/A	#N/A	#N/A	#N/A
			RPS3	critical	0.697368	0.00138343	#N/A	#N/A	#N/A	#N/A	#N/A	#N/A
			RPS27A	critical	0.679091	0.00131002	#N/A	#N/A	#N/A	#N/A	#N/A	#N/A
			RPL4	critical	0.895307	0.000172599	#N/A	#N/A	#N/A	#N/A	#N/A	#N/A
			RPS18	critical	0.711554	0.018079	#N/A	#N/A	#N/A	#N/A	#N/A	#N/A
			MT-CO1	critical	1.3862	8.55017e-09	#N/A	#N/A	#N/A	#N/A	#N/A	#N/A
			RACK1	critical	0.730568	4.43441e-05	#N/A	#N/A	#N/A	#N/A	#N/A	#N/A
			EIF3F	critical	1.0496	0.0129683	#N/A	#N/A	#N/A	#N/A	#N/A	#N/A
			RPL13	critical	0.775956	0.000182908	#N/A	#N/A	#N/A	#N/A	#N/A	#N/A
			RPL7A	critical	0.751645	2.99287e-05	#N/A	#N/A	#N/A	#N/A	#N/A	#N/A
			ACTG1	critical	1.46498	0.000744818	#N/A	#N/A	#N/A	#N/A	#N/A	#N/A
			BTF3	critical	0.729973	0.00114253	#N/A	#N/A	#N/A	#N/A	#N/A	#N/A
			EEF2	critical	0.78704	0.0003157	#N/A	#N/A	#N/A	#N/A	#N/A	#N/A
			MT-CO2	critical	0.773597	0.0157568	#N/A	#N/A	#N/A	#N/A	#N/A	#N/A
			RPSA	critical	0.878572	3.83372e-08	#N/A	#N/A	#N/A	#N/A	#N/A	#N/A
			BBLN	critical	1.24287	0.00370812	#N/A	#N/A	#N/A	#N/A	#N/A	#N/A
			CHMP5	#N/A	#N/A	#N/A	moderate	1.32291	0.00498357	#N/A	#N/A	#N/A
			RSAD2	#N/A	#N/A	#N/A	moderate	1.18409	8.85009e-05	#N/A	#N/A	#N/A
			RPS14	#N/A	#N/A	#N/A	critical	0.959045	0.00737869	#N/A	#N/A	#N/A
			IFIT5	#N/A	#N/A	#N/A	#N/A	#N/A	#N/A	moderate	1.14848	0.0175741
R 1	progressing	surviving	IFI44L	moderate	1.88574	2.70496e-07	moderate	2.19929	0.00266549	moderate	2.61514	1.02e-08
			XAF1	moderate	2.34438	5.95762e-07	moderate	2.21115	4.1981e-06	moderate	2.02077	9.85e-06
			HLA-A	moderate	1.02168	9.27927e-08	moderate	0.996792	0.000918977	moderate	1.00403	6.82e-07
			TMSB4X	moderate	1.1892	8.42037e-08	moderate	0.858251	0.00530888	moderate	0.941664	3.16e-05
			LY6E	moderate	2.80765	1.82138e-10	moderate	2.53273	1.28843e-06	moderate	2.19626	8.51e-08
			B2M	moderate	0.6374	1.58553e-05	moderate	0.588866	0.0110183	moderate	0.595719	5.04e-05
			EEF1B2	critical	1.25234	2.22657e-08	critical	1.16255	0.00192628	critical	0.992667	0.00681953
			RPS3A	critical	0.884297	1.6554e-07	critical	0.675228	0.02176	critical	0.651708	0.0171111
			EEF1A1	critical	0.703628	3.00263e-08	critical	0.75832	1.61911e-05	critical	0.598131	0.000179666
			RPS2	critical	0.944839	7.63842e-08	critical	0.764166	0.00157722	critical	0.728379	0.000341802
			RPS8	critical	0.797912	9.00975e-09	critical	0.827896	1.88494e-05	critical	0.779936	3e-05
			RPS3	critical	0.677204	3.15015e-05	critical	0.667937	0.00514211	critical	0.702223	9.33e-05
			RPS27A	critical	0.827247	7.73642e-09	critical	0.703938	6.42492e-06	critical	0.610246	0.00346963
			RPL3	critical	0.829621	4.45821e-08	critical	0.784226	0.0231289	critical	0.683747	0.0015102
			GADD45B	critical	1.34079	8.17506e-05	critical	1.43065	0.00152717	critical	1.91609	1.79e-07
			RPS14	critical	0.952614	1.20227e-10	critical	0.764629	0.0023508	critical	0.742987	0.000742106
			RPLP2	critical	0.871336	1.30152e-07	critical	0.871404	0.000430756	critical	0.818749	4.79e-05
			IFI6	moderate	2.49034	2.30162e-09	moderate	2.33137	0.00112539	#N/A	#N/A	#N/A
			RPL18	critical	0.668162	1.22169e-05	critical	0.700502	0.0141402	#N/A	#N/A	#N/A
			RPS13	critical	0.621352	0.000141391	critical	0.614743	0.0374878	#N/A	#N/A	#N/A
			MX2	moderate	1.50758	0.00333469	#N/A	#N/A	#N/A	moderate	1.88349	0.00198636
			HLA-C	moderate	0.681941	0.000135726	#N/A	#N/A	#N/A	moderate	0.818488	2.36e-06
			HLA-E	moderate	1.20536	2.46711e-06	#N/A	#N/A	#N/A	moderate	1.09869	5.04e-05
			RPL10	critical	0.790412	1.10321e-08	#N/A	#N/A	#N/A	critical	0.641458	0.0110846
			RPS4X	critical	0.755571	1.73668e-07	#N/A	#N/A	#N/A	critical	0.846978	7.61e-05
			IER2	critical	1.23789	0.00318226	#N/A	#N/A	#N/A	critical	1.32551	0.00841283
			BRD2	critical	1.15885	0.0362151	#N/A	#N/A	#N/A	critical	1.5414	0.0209529
			RPS5	critical	0.825886	0.000173346	#N/A	#N/A	#N/A	critical	0.703347	0.00397681
			TUBB4B	critical	1.30764	0.00410418	#N/A	#N/A	#N/A	critical	1.74758	0.000127861
			CMPK2	moderate	1.17431	0.0329327	#N/A	#N/A	#N/A	#N/A	#N/A	#N/A
			TXNIP	moderate	1.25549	0.00859543	#N/A	#N/A	#N/A	#N/A	#N/A	#N/A
			FYB1	moderate	1.26716	0.00242625	#N/A	#N/A	#N/A	#N/A	#N/A	#N/A
			HLA-B	moderate	0.778086	0.00204506	#N/A	#N/A	#N/A	#N/A	#N/A	#N/A
			CD52	moderate	1.22638	0.0331744	#N/A	#N/A	#N/A	#N/A	#N/A	#N/A
			RAC2	moderate	1.27439	0.0112131	#N/A	#N/A	#N/A	#N/A	#N/A	#N/A
			S100A11	moderate	1.72133	0.0494449	#N/A	#N/A	#N/A	#N/A	#N/A	#N/A
			IFITM1	moderate	0.838212	0.00156891	#N/A	#N/A	#N/A	#N/A	#N/A	#N/A
			TSC22D3	moderate	0.944942	0.00825503	#N/A	#N/A	#N/A	#N/A	#N/A	#N/A
			MX1	moderate	1.47305	0.00798798	#N/A	#N/A	#N/A	#N/A	#N/A	#N/A
			DDIT3	critical	1.69771	0.0012348	#N/A	#N/A	#N/A	#N/A	#N/A	#N/A
			RPS6	critical	0.883896	1.02239e-07	#N/A	#N/A	#N/A	#N/A	#N/A	#N/A
			RPS16	critical	0.804454	8.99421e-05	#N/A	#N/A	#N/A	#N/A	#N/A	#N/A
			RPS28	critical	0.610798	1.11978e-05	#N/A	#N/A	#N/A	#N/A	#N/A	#N/A
			RPL22	critical	0.658969	0.00667729	#N/A	#N/A	#N/A	#N/A	#N/A	#N/A
			RPL32	critical	0.626882	0.00018053	#N/A	#N/A	#N/A	#N/A	#N/A	#N/A
			RPL13A	critical	0.735934	0.000135726	#N/A	#N/A	#N/A	#N/A	#N/A	#N/A
			RPS20	critical	0.794861	0.015959	#N/A	#N/A	#N/A	#N/A	#N/A	#N/A
			RPS15A	critical	0.640642	6.83253e-07	#N/A	#N/A	#N/A	#N/A	#N/A	#N/A
			RPL4	critical	0.795639	0.000933832	#N/A	#N/A	#N/A	#N/A	#N/A	#N/A
			RPS18	critical	0.598707	0.000141391	#N/A	#N/A	#N/A	#N/A	#N/A	#N/A
			RPL23A	critical	0.617032	0.00228957	#N/A	#N/A	#N/A	#N/A	#N/A	#N/A
			RPL21	critical	0.649917	0.00189647	#N/A	#N/A	#N/A	#N/A	#N/A	#N/A
			TPT1	critical	0.626241	6.44985e-05	#N/A	#N/A	#N/A	#N/A	#N/A	#N/A
			RPL34	critical	0.759157	1.91115e-07	#N/A	#N/A	#N/A	#N/A	#N/A	#N/A
			RPS12	critical	0.672466	8.23957e-06	#N/A	#N/A	#N/A	#N/A	#N/A	#N/A
			RPL7A	critical	0.661619	4.80981e-05	#N/A	#N/A	#N/A	#N/A	#N/A	#N/A
			RPL9	critical	0.661368	0.000106093	#N/A	#N/A	#N/A	#N/A	#N/A	#N/A
			RPL19	critical	0.589328	0.000203845	#N/A	#N/A	#N/A	#N/A	#N/A	#N/A
			RPL7	critical	0.856154	0.000862202	#N/A	#N/A	#N/A	#N/A	#N/A	#N/A
			LTB	#N/A	#N/A	#N/A	#N/A	#N/A	#N/A	moderate	1.3322	0.0278734
			RPS11	#N/A	#N/A	#N/A	#N/A	#N/A	#N/A	critical	0.81478	0.0186394
			RPS9	#N/A	#N/A	#N/A	#N/A	#N/A	#N/A	critical	0.591577	0.0433965
			SERTAD1	#N/A	#N/A	#N/A	#N/A	#N/A	#N/A	critical	1.58347	0.0207152
			HEXIM1	#N/A	#N/A	#N/A	#N/A	#N/A	#N/A	critical	1.77664	0.000561334
			RPL8	#N/A	#N/A	#N/A	#N/A	#N/A	#N/A	critical	0.782166	0.000583563
R 2	recovering	surviving	B2M	moderate	0.663302	3.50068e-07	moderate	0.789886	2.5e-06	moderate	0.74839	0.0265357
			PTPRCAP	critical	1.15129	1.6755e-07	critical	1.66953	2.56e-09	#N/A	#N/A	#N/A
			RPL37	critical	0.693791	3.93104e-08	critical	0.643115	0.0047555	#N/A	#N/A	#N/A
			ZFP36L2	critical	1.21119	0.00146675	critical	1.40757	3.52e-05	#N/A	#N/A	#N/A
			KLF6	critical	1.33792	4.70747e-06	critical	1.20572	0.00153059	#N/A	#N/A	#N/A
			RPS27	critical	0.702822	0.0300359	critical	0.999128	6.27e-05	#N/A	#N/A	#N/A
			MT-ND4L	moderate	0.919114	0.00055528	moderate	1.01388	0.027369	#N/A	#N/A	#N/A
			MT-CO1	moderate	0.795376	0.000735275	moderate	1.25693	0.000107492	#N/A	#N/A	#N/A
			MT-CYB	moderate	0.766527	0.000211613	moderate	0.930498	0.00962708	#N/A	#N/A	#N/A
			LTB	moderate	1.35533	0.000211379	moderate	1.48375	0.0394001	#N/A	#N/A	#N/A
			ARPC5L	critical	0.676654	0.0276371	#N/A	#N/A	#N/A	#N/A	#N/A	#N/A
			RPL37A	critical	0.654665	7.84678e-05	#N/A	#N/A	#N/A	#N/A	#N/A	#N/A
			MT-ATP8	critical	1.02049	0.00179204	#N/A	#N/A	#N/A	#N/A	#N/A	#N/A
			UBE2Q1	critical	0.724001	0.000158924	#N/A	#N/A	#N/A	#N/A	#N/A	#N/A
			NUCKS1	critical	0.943418	0.000139547	#N/A	#N/A	#N/A	#N/A	#N/A	#N/A
			HNRNPLL	critical	0.609206	0.0233029	#N/A	#N/A	#N/A	#N/A	#N/A	#N/A
			PMAIP1	critical	1.46104	1.39396e-06	#N/A	#N/A	#N/A	#N/A	#N/A	#N/A
			RUNX3	critical	0.948636	0.0214537	#N/A	#N/A	#N/A	#N/A	#N/A	#N/A
			MAF	critical	0.783585	0.00123204	#N/A	#N/A	#N/A	#N/A	#N/A	#N/A
			ZNF580	critical	0.615622	0.0105623	#N/A	#N/A	#N/A	#N/A	#N/A	#N/A
			CD81	critical	0.646723	7.96186e-05	#N/A	#N/A	#N/A	#N/A	#N/A	#N/A
			H1-10	critical	1.58026	1.23469e-05	#N/A	#N/A	#N/A	#N/A	#N/A	#N/A
			MYC	critical	1.05539	0.000203021	#N/A	#N/A	#N/A	#N/A	#N/A	#N/A
			CCNY	critical	0.821945	1.94878e-06	#N/A	#N/A	#N/A	#N/A	#N/A	#N/A
			SLC1A5	critical	0.600814	0.00346237	#N/A	#N/A	#N/A	#N/A	#N/A	#N/A
			MMP24OS	critical	0.58901	0.00561651	#N/A	#N/A	#N/A	#N/A	#N/A	#N/A
			NDUFB3	critical	0.663421	0.0126116	#N/A	#N/A	#N/A	#N/A	#N/A	#N/A
			SELENOH	critical	0.811155	0.007733	#N/A	#N/A	#N/A	#N/A	#N/A	#N/A
			CCNI	critical	1.08528	0.0332687	#N/A	#N/A	#N/A	#N/A	#N/A	#N/A
			HOXB2	critical	0.631329	0.00157987	#N/A	#N/A	#N/A	#N/A	#N/A	#N/A
			PRR13	critical	0.70778	0.039413	#N/A	#N/A	#N/A	#N/A	#N/A	#N/A
			NAA38	critical	0.636737	0.00168334	#N/A	#N/A	#N/A	#N/A	#N/A	#N/A
			TRBV20-1	moderate	0.703458	0.0291262	#N/A	#N/A	#N/A	#N/A	#N/A	#N/A
			PABPC1	moderate	0.724265	0.000816376	#N/A	#N/A	#N/A	#N/A	#N/A	#N/A
			PXK	#N/A	#N/A	#N/A	critical	0.669502	0.00460104	#N/A	#N/A	#N/A
			RPL41	#N/A	#N/A	#N/A	critical	0.641832	0.0076243	#N/A	#N/A	#N/A
			KLF2	#N/A	#N/A	#N/A	critical	1.12742	0.0266597	#N/A	#N/A	#N/A
			JUND	#N/A	#N/A	#N/A	critical	1.19737	0.000151669	#N/A	#N/A	#N/A
			LAG3	#N/A	#N/A	#N/A	#N/A	#N/A	#N/A	critical	0.943167	0.0374002
			CLK4	#N/A	#N/A	#N/A	#N/A	#N/A	#N/A	critical	0.848713	0.037157
			LHPP	#N/A	#N/A	#N/A	#N/A	#N/A	#N/A	critical	0.970082	0.0370102
			FSCN1	#N/A	#N/A	#N/A	#N/A	#N/A	#N/A	critical	1.06758	0.0396452
R 3	recovering	surviving	PNRC1	critical	0.814402	0.00692968	critical	0.766744	0.0164325	critical	0.908146	0.000313112
			TXNIP	critical	1.79757	1.25049e-06	critical	2.23137	6.52e-10	critical	1.77236	6.3494e-05
			BTG1	critical	0.665341	0.026756	critical	0.880465	0.000422453	#N/A	#N/A	#N/A
			S100A11	moderate	1.41747	0.0220901	moderate	1.33866	0.0104253	#N/A	#N/A	#N/A
			STAT1	moderate	1.29223	0.0048397	moderate	1.2424	0.0373686	#N/A	#N/A	#N/A
			MT-CO1	moderate	0.715904	7.78336e-05	moderate	1.02307	7.14e-09	#N/A	#N/A	#N/A
			JUND	critical	0.711926	0.0076765	#N/A	#N/A	#N/A	#N/A	#N/A	#N/A
			ARL6IP5	moderate	0.874207	0.00297897	#N/A	#N/A	#N/A	#N/A	#N/A	#N/A
			ATP5F1E	moderate	0.630596	0.0290613	#N/A	#N/A	#N/A	#N/A	#N/A	#N/A
			CD69	#N/A	#N/A	#N/A	critical	1.00671	0.00964258	#N/A	#N/A	#N/A
			MT-CYB	#N/A	#N/A	#N/A	moderate	0.652988	0.0183561	#N/A	#N/A	#N/A
			MT-CO2	#N/A	#N/A	#N/A	moderate	0.622992	0.0062945	#N/A	#N/A	#N/A
			TMSB4X	#N/A	#N/A	#N/A	moderate	0.645243	4.85e-05	#N/A	#N/A	#N/A
			B2M	#N/A	#N/A	#N/A	#N/A	#N/A	#N/A	moderate	0.593252	0.00244483
			ETS1	#N/A	#N/A	#N/A	#N/A	#N/A	#N/A	critical	0.993143	0.00441138

## Sheet: Table S3. GSEA pathways T
Table S3. Hallmark biological pathways in CD4 TCM cells during the moderate state.
TRBV	Group	Outcome	Patient	Enrichment	Hallmark pathway	NES	padj
TRBV20-1	progressing	deceased	D 1	activated	INTERFERON GAMMA RESPONSE	2.22642	2.19729e-21
				activated	INTERFERON ALPHA RESPONSE	2.21792	2.36276e-18
				activated	APICAL JUNCTION	1.70074	0.000398644
				activated	HEDGEHOG SIGNALING	1.64991	0.0320117
				activated	COMPLEMENT	1.49152	0.023265
				activated	ALLOGRAFT REJECTION	1.48312	0.023265
				activated	KRAS SIGNALING DN	1.43141	0.0516759
				activated	MITOTIC SPINDLE	1.43104	0.0516759
				activated	INFLAMMATORY RESPONSE	1.42986	0.0349718
				suppressed	TNFA SIGNALING VIA NFKB	-1.57166	0.00517546
				suppressed	MYC TARGETS V1	-1.9055	1.21422e-05
			D 2	activated	INTERFERON ALPHA RESPONSE	1.78026	0.000377989
				activated	INTERFERON GAMMA RESPONSE	1.61568	0.0010236
				suppressed	EPITHELIAL MESENCHYMAL TRANSITION	-1.50082	0.0101042
			D 3	activated	INTERFERON GAMMA RESPONSE	2.64078	8.62199e-29
				activated	INTERFERON ALPHA RESPONSE	2.47427	2.12775e-20
				activated	TNFA SIGNALING VIA NFKB	2.12116	3.70637e-07
				activated	INFLAMMATORY RESPONSE	1.91533	5.43607e-05
				activated	KRAS SIGNALING DN	1.86998	0.000521543
				activated	APOPTOSIS	1.67752	0.0132146
				suppressed	MYC TARGETS V1	-1.66976	0.000869191
				suppressed	OXIDATIVE PHOSPHORYLATION	-1.67034	0.000869191
		surviving	R 1	activated	INTERFERON ALPHA RESPONSE	2.12252	5.59297e-15
				activated	INTERFERON GAMMA RESPONSE	2.07762	2.69293e-16
				activated	COMPLEMENT	1.62029	0.00100945
				activated	APICAL JUNCTION	1.54327	0.0076868
				activated	OXIDATIVE PHOSPHORYLATION	1.4378	0.0477237
				suppressed	TNFA SIGNALING VIA NFKB	-1.64047	0.0076868
				suppressed	MYC TARGETS V1	-1.80122	0.000647049
	recovering	surviving	R 2	suppressed	P53 PATHWAY	-1.21564	0.0324902
				suppressed	ADIPOGENESIS	-1.22605	0.0324902
				suppressed	TNFA SIGNALING VIA NFKB	-1.23709	0.0192803
				suppressed	XENOBIOTIC METABOLISM	-1.25165	0.0192803
				suppressed	HYPOXIA	-1.28699	0.00608469
				suppressed	OXIDATIVE PHOSPHORYLATION	-1.35663	1.65022e-05
			R 3	activated	OXIDATIVE PHOSPHORYLATION	1.77664	4.61279e-09
				activated	INTERFERON ALPHA RESPONSE	1.56411	0.00473388
				activated	ALLOGRAFT REJECTION	1.54254	0.00116645
				activated	FATTY ACID METABOLISM	1.5322	0.00279212
				activated	APICAL JUNCTION	1.47868	0.00473388
				activated	INTERFERON GAMMA RESPONSE	1.36941	0.0330784
				suppressed	G2M CHECKPOINT	-1.31869	0.015834
				suppressed	APOPTOSIS	-1.33848	0.0489021
				suppressed	P53 PATHWAY	-1.35278	0.0281385
				suppressed	HYPOXIA	-1.46326	0.00597591
				suppressed	TNFA SIGNALING VIA NFKB	-2.01621	3.3377e-09
TRBV5-1	progressing	deceased	D 1	activated	INTERFERON ALPHA RESPONSE	2.11379	1.6653e-17
				activated	INTERFERON GAMMA RESPONSE	2.07804	1.33301e-20
				activated	APICAL JUNCTION	1.59107	0.0013252
				activated	COMPLEMENT	1.50095	0.00286278
				suppresed	TNFA SIGNALING VIA NFKB	-1.70376	0.00131191
				suppresed	MYC TARGETS V1	-1.83922	0.000191731
			D 2	activated	INTERFERON ALPHA RESPONSE	1.60341	0.00696894
				activated	INTERFERON GAMMA RESPONSE	1.42421	0.0154111
				activated	UV RESPONSE DN	1.4202	0.0408394
				suppresed	FATTY ACID METABOLISM	-1.41677	0.0408394
				suppresed	XENOBIOTIC METABOLISM	-1.46066	0.0227585
				suppresed	CHOLESTEROL HOMEOSTASIS	-1.51811	0.0227585
				suppresed	E2F TARGETS	-1.55524	0.00470839
				suppresed	MTORC1 SIGNALING	-1.56491	0.00319617
				suppresed	HEDGEHOG SIGNALING	-1.62278	0.02802
				suppressed	OXIDATIVE PHOSPHORYLATION	-1.64847	0.000745591
				suppresed	EPITHELIAL MESENCHYMAL TRANSITION	-1.75346	0.000147887
				suppresed	MYC TARGETS V1	-1.78138	4.88288e-05
			D 3	activated	INTERFERON GAMMA RESPONSE	2.57084	2.22468e-27
				activated	INTERFERON ALPHA RESPONSE	2.54099	6.74131e-23
				activated	INFLAMMATORY RESPONSE	2.07493	2.92838e-07
				activated	TNFA SIGNALING VIA NFKB	1.99478	7.6033e-07
				activated	KRAS SIGNALING DN	1.88972	0.000139335
				activated	COMPLEMENT	1.5468	0.0326674
				suppresed	MYC TARGETS V1	-1.6646	0.00227574
		surviving	R 1	activated	INTERFERON ALPHA RESPONSE	2.1224	1.67015e-14
				activated	INTERFERON GAMMA RESPONSE	1.97404	1.23835e-13
				activated	INFLAMMATORY RESPONSE	1.5378	0.00344081
				activated	COMPLEMENT	1.48368	0.0132648
				activated	APICAL JUNCTION	1.38995	0.0497105
				suppresed	TNFA SIGNALING VIA NFKB	-1.60302	0.00807232
				suppresed	MYC TARGETS V1	-1.78126	0.000438658
	recovering	surviving	R 2	activated	INTERFERON ALPHA RESPONSE	1.74465	0.00914968
				suppresed	HYPOXIA	-1.41635	0.00914968
				suppresed	TNFA SIGNALING VIA NFKB	-1.45138	0.00572397
			R 3	activated	OXIDATIVE PHOSPHORYLATION	1.68027	0.000217311
				activated	ANGIOGENESIS	1.65051	0.0205901
				activated	ALLOGRAFT REJECTION	1.63987	0.000309738
				activated	INTERFERON ALPHA RESPONSE	1.59438	0.0112025
				activated	FATTY ACID METABOLISM	1.54999	0.00842274
				activated	APICAL JUNCTION	1.49717	0.013942
				activated	COAGULATION	1.44507	0.0490978
				suppresed	UV RESPONSE UP	-1.22783	0.128723
				suppresed	G2M CHECKPOINT	-1.24217	0.128723
				suppresed	UV RESPONSE DN	-1.33012	0.0684349
				suppresed	APOPTOSIS	-1.40021	0.03757
				suppresed	HEDGEHOG SIGNALING	-1.46178	0.121912
				suppresed	P53 PATHWAY	-1.4812	0.0205901
				suppresed	HYPOXIA	-1.74313	0.000792078
				suppresed	TNFA SIGNALING VIA NFKB	-2.04377	8.57822e-07
TRBV19	progressing	deceased	D 1	activated	INTERFERON ALPHA RESPONSE	2.27418	2.15391e-18
				activated	INTERFERON GAMMA RESPONSE	2.20027	6.78284e-20
				activated	APICAL JUNCTION	1.6741	0.000279615
				activated	ALLOGRAFT REJECTION	1.53361	0.00592861
				activated	COMPLEMENT	1.52876	0.00527056
				activated	INFLAMMATORY RESPONSE	1.43131	0.0282873
				activated	MITOTIC SPINDLE	1.39639	0.0339724
				suppresed	MYC TARGETS V1	-1.68934	0.000655274
				suppresed	TNFA SIGNALING VIA NFKB	-1.75952	0.000105232
			D 2	suppresed	MYC TARGETS V1	-1.22971	0.043704
				suppresed	MTORC1 SIGNALING	-1.25018	0.0133567
				suppresed	GLYCOLYSIS	-1.25843	0.0133567
				suppresed	APICAL JUNCTION	-1.27786	0.0133567
			D 3	activated	INTERFERON ALPHA RESPONSE	2.28118	3.15128e-12
				activated	INTERFERON GAMMA RESPONSE	2.14256	3.80336e-13
				activated	INFLAMMATORY RESPONSE	1.61506	0.00157025
				suppresed	CHOLESTEROL HOMEOSTASIS	-1.33285	0.230496
				suppresed	MTORC1 SIGNALING	-1.43547	0.0326824
		surviving	R 1	activated	INTERFERON GAMMA RESPONSE	2.14098	4.83766e-20
				activated	INTERFERON ALPHA RESPONSE	2.13742	1.22585e-14
				activated	OXIDATIVE PHOSPHORYLATION	1.53768	0.00477413
				activated	COMPLEMENT	1.49689	0.0141351
				activated	INFLAMMATORY RESPONSE	1.47728	0.0141351
				suppresed	P53 PATHWAY	-1.38325	0.0686048
				suppresed	MYC TARGETS V1	-1.5928	0.0071633
				suppresed	TNFA SIGNALING VIA NFKB	-1.84699	4.42804e-05
	recovering	surviving	R 2	suppresed	P53 PATHWAY	-1.25154	0.0379664
				suppresed	HYPOXIA	-1.30343	0.00926309
				suppresed	TNFA SIGNALING VIA NFKB	-1.31666	0.00299559
			R 3	activated	OXIDATIVE PHOSPHORYLATION	1.72466	0.000207759
				activated	ALLOGRAFT REJECTION	1.67304	0.000740092
				activated	APICAL JUNCTION	1.63875	0.000956791
				activated	FATTY ACID METABOLISM	1.6057	0.00479421
				activated	INTERFERON ALPHA RESPONSE	1.59775	0.00933634
				activated	ADIPOGENESIS	1.59107	0.00254922
				activated	INTERFERON GAMMA RESPONSE	1.57893	0.00259729
				activated	EPITHELIAL MESENCHYMAL TRANSITION	1.56931	0.00414251
				activated	COMPLEMENT	1.50761	0.00831268
				activated	GLYCOLYSIS	1.48982	0.00933634
				suppresed	G2M CHECKPOINT	-1.36994	0.0356109
				suppresed	HYPOXIA	-1.38504	0.0356109
				suppresed	TNFA SIGNALING VIA NFKB	-1.7047	0.000956791

## Sheet: Table S4. T cell DGE (C vs C)
Table S4. Upregulated gene expressions during the critical states of deceased (D 1-3) vs. surviving (R 1-3) patients in CD4 TCM TRBV subset.
Deceased (D 1) vs Surviving (R 1-3)
D 1 vs R 1
D 1					R 1					Legend: avg_log2FC, average log2-fold change; p_val_adj, Bonferroni correction (Seurat package default) adjusted p-value.
	upregulated gene	avg_log2FC	p_val_adj			upregulated gene	avg_log2FC	p_val_adj
1	RPL17	1.40763	5.49154e-09		1	RPS4Y1	3.43403	6.34151e-11
2	PTPRCAP	1.1485	0.00606008		2	RPS26	2.64004	2.54156e-11
3	MT-ND2	1.14289	0.0421169		3	HLA-C	1.81878	2.96272e-10
					4	RPL41	0.713319	7.42282e-06
D 1 vs R 2
D 1					R 2
	upregulated gene	avg_log2FC	p_val_adj			upregulated gene	avg_log2FC	p_val_adj
1	RPL17	1.73017	1.35548e-08		1	RPS4Y1	3.049	1.93882e-09
2	DDX5	1.15511	0.00312319		2	CD52	1.70044	0.0043688
3	RPS29	0.80661	0.00131995		3	HLA-C	1.61502	3.03319e-07
4	RPS4X	0.600649	0.00860853		4	ACTB	1.34	0.00680351
					5	HLA-A	0.879056	0.00260259
					6	TMSB10	0.822271	0.00149502
					7	RPL41	0.76606	7.52179e-05
					8	HLA-B	0.721809	0.0137013
D 1 vs R 3
D 1					R 3
	upregulated gene	avg_log2FC	p_val_adj			upregulated gene	avg_log2FC	p_val_adj
1	RPL17	1.60342	7.63243e-12		1	RPS4Y1	3.4703	1.27062e-13
2	MT-ATP6	1.48582	0.000414834		2	DUSP1	1.41285	4.09908e-05
3	PTPRCAP	1.34091	2.06013e-05		3	HLA-B	1.08084	8.92874e-09
4	ARID5A	1.33395	1.89793e-05		4	RPL41	0.684313	1.88247e-06
5	PRKX	1.33068	0.00255521
6	BCL3	1.2142	0.000761062
7	RPS29	1.15012	2.95755e-10
8	BICDL1	1.0078	0.00325409
9	MTHFD2	0.983538	0.0140618
10	PCBP2	0.962892	0.0385481
11	ELMO2	0.806307	0.0262914
12	RPL38	0.600061	0.0258377
Deceased (D 2) vs Surviving (R 1-3)
D 2 vs R 1
D 2					R 1
	upregulated gene	avg_log2FC	p_val_adj			upregulated gene	avg_log2FC	p_val_adj
1	HLA-B	1.36718	5.752e-05		1	RPS26	3.09843	1.14857e-05
2	IGLV3-19	2.03779	0.000147018		2	RPS29	1.39537	1.36508e-05
3	MT-ATP6	1.90717	0.000163992		3	RPS27	0.949029	8.69303e-05
4	MT-CO2	1.29862	0.000342077		4	RPS21	0.993907	0.000120566
5	MT-CO3	1.41997	0.000468579		5	RPL37	0.930022	0.000120566
6	MT-CYB	1.25379	0.00127694		6	RPL38	1.1747	0.000141832
7	ANXA1	1.96031	0.0159403		7	GADD45B	2.01961	0.00312705
8	TMBIM1	0.858072	0.0182669		8	RPL41	0.780493	0.00522955
9	ELOVL1	0.706133	0.0182669		9	RPL37A	0.889532	0.0123168
10	MT-ND3	1.17069	0.0202152
11	S100A9	2.07417	0.0221711
12	MT-ND5	1.21976	0.0240369
13	MT-ND4L	1.41762	0.0312912
14	IGHV4-34	1.41465	0.0317303
D 2 vs R 2
D 2					R 2
	upregulated gene	avg_log2FC	p_val_adj			upregulated gene	avg_log2FC	p_val_adj
1	IGLV3-19	2.61779	3.86216e-06
2	MT-ATP6	1.64022	0.00588933
3	MT-ND4L	1.18236	0.0401943
4	MT-CYB	1.10357	0.0368186
5	HLA-B	0.736828	0.0119127
D 2 vs R 3
D 2					R 3
	upregulated gene	avg_log2FC	p_val_adj			upregulated gene	avg_log2FC	p_val_adj
1	MT-ATP6	2.43747	1.30077e-05		1	KLF2	1.25231	0.0207793
2	IGLV3-19	2.12417	6.81818e-06
3	MT-CO1	1.79266	0.000148483
4	MT-CO2	1.74123	9.32809e-05
5	MT-ND4L	1.71147	3.75293e-05
6	MT-CO3	1.70646	0.000369302
7	MT-CYB	1.53714	7.56075e-05
8	MT-ND1	1.50366	0.00958365
9	IGHV4-34	1.35508	0.0392146
10	IGHG3	1.35128	0.0123572
11	MT-ND2	1.18469	0.0483931
12	MCPH1	1.13487	0.0139503
13	GNL1	0.913166	0.0309028
14	JCHAIN	0.768884	0.0202328
15	USF2	0.691645	0.0387879
16	ATG4B	0.68406	0.0447422
17	PRCP	0.582191	5.4611e-05
Deceased (D 3) vs Surviving (R 1-3)
D 3 vs R 1
D 3					R 1
	upregulated gene	avg_log2FC	p_val_adj			upregulated gene	avg_log2FC	p_val_adj
1	LY6E	1.62221	8.80384e-08		1	RPS26	3.06259	1.70233e-21
2	PFN1	1.61576	1.03744e-07		2	GADD45B	2.366	2.21297e-18
3	ACTB	1.61016	4.099e-10		3	IER2	1.89516	6.47571e-14
4	MT-CO3	1.55339	3.62514e-16		4	RPS29	1.87277	4.93645e-21
5	ITM2A	1.47718	3.94303e-06		5	ENSG00000271793	1.86797	2.57023e-10
6	MT-CO1	1.44781	4.76306e-16		6	DDIT3	1.58813	6.45584e-06
7	RAC2	1.40313	6.13967e-07		7	RPL38	1.48557	2.59243e-16
8	YWHAB	1.38675	2.92378e-06		8	RPL36A	1.45705	2.88512e-10
9	UCP2	1.33295	0.00480927		9	HEXIM1	1.44214	0.00403626
10	MT-ATP6	1.33279	3.75157e-08		10	PPP1R10	1.40108	4.56421e-07
11	H3-3A	1.32333	2.11927e-07		11	RPS27	1.35295	3.48775e-20
12	CORO1B	1.30993	0.00113333		12	RPS21	1.33472	3.98582e-20
13	CNN2	1.28503	1.97202e-05		13	RPL37A	1.32264	5.15662e-17
14	ACTG1	1.26458	7.61485e-05		14	CITED2	1.30546	0.00468195
15	GAPDH	1.25227	0.000162031		15	BRD2	1.26922	1.35332e-05
16	MT-CYB	1.23163	6.67876e-13		16	TUBB4B	1.25543	1.42123e-05
17	ARPC1B	1.21169	0.000747341		17	SRSF7	1.16791	3.44919e-08
18	CORO1A	1.19613	0.000132958		18	RPL37	1.12623	9.45715e-20
19	CYBA	1.185	1.56004e-06		19	RPS28	1.09366	1.93099e-18
20	PPP1CA	1.16771	3.57921e-05		20	RPL41	1.08524	1.04447e-17
21	MT-ND4L	1.15703	5.3866e-10		21	DUSP1	1.07272	0.000515633
22	EMP3	1.14939	0.000649173		22	JUN	1.06766	0.000852573
23	ARPC3	1.11633	4.8653e-06		23	SRSF2	1.02843	0.0104013
24	ARPC2	1.10358	1.5698e-05		24	FOS	0.96953	0.0429153
25	SYNGR2	1.09848	6.74255e-05		25	RPL39	0.919987	6.41131e-12
26	PHB2	1.09445	2.67357e-05		26	RPL36	0.888008	2.38118e-13
27	TMSB4X	1.06695	1.51165e-06		27	RPL34	0.862343	8.85939e-14
28	MT-CO2	1.0523	4.902e-11		28	DNAJB1	0.806335	0.00338285
29	MYL6	1.04313	0.00447741		29	RPS20	0.774636	1.75971e-05
30	CD52	1.04015	0.00548		30	RPL17	0.770376	2.66591e-05
31	NOSIP	1.03323	0.00224625		31	RPLP2	0.770329	3.52369e-13
32	PSME2	1.02512	0.00808671		32	RPL23	0.75931	0.012743
33	CD27	1.02183	0.00194261		33	RPL22	0.648242	1.41712e-06
34	ITGB7	1.0092	0.00110144		34	COX7C	0.628653	0.0345517
35	CD3D	1.00753	5.32236e-05
36	PARK7	0.978548	0.000287016
37	COTL1	0.975841	0.0055734
38	NDUFA12	0.970943	0.00251351
39	COX6A1	0.933488	0.000169862
40	HLA-B	0.920099	1.73986e-11
41	PSMB3	0.874978	0.00146461
42	RAB1B	0.841004	0.00257789
43	GMFG	0.84058	0.000194122
44	DECR1	0.8346	0.00557991
45	SPCS1	0.824359	0.000214064
46	PPIA	0.809311	0.000103035
47	SUMO1	0.765201	0.0074391
48	ETHE1	0.756151	0.00497393
49	RSL24D1	0.737394	0.00284776
50	HLA-A	0.625775	4.22187e-05
D 3 vs R 2
D 3					R 2
	upregulated gene	avg_log2FC	p_val_adj			upregulated gene	avg_log2FC	p_val_adj
1	MT-ATP6	1.27113	8.10323e-06		1	RGCC	2.37095	0.00273031
2	RPS5	0.800604	6.15611e-08		2	DUSP1	1.74452	4.28936e-06
3	EIF3F	0.77077	0.00390594		3	ZFP36	1.45458	0.000140235
4	MT-CYB	0.69512	0.00264774		4	FOS	1.35392	0.000309554
					5	PTPRCAP	1.305	5.04816e-06
					6	JUND	1.28566	4.67984e-06
					7	DNAJB1	1.22614	0.00153177
					8	TUBA1A	1.19205	0.000895777
					9	ZFP36L2	1.13999	0.000428907
					10	KLF2	1.11051	0.00181509
					11	RPL36A	1.07059	0.00461058
					12	JUNB	1.02103	0.00212071
					13	TNFAIP3	0.957857	0.0386832
					14	RPL37A	0.948609	1.41226e-07
					15	RPL41	0.926342	3.82783e-10
					16	GABARAPL1	0.874714	0.0433334
					17	RPS27	0.846254	2.69932e-05
					18	RPL38	0.826896	0.000986576
					19	IER5L	0.823892	0.00820749
					20	RPS29	0.711246	0.00126688
					21	RPS21	0.710228	1.66709e-05
					22	RPL37	0.683301	9.37866e-07
					23	CTSW	0.65073	0.00826459
D 3 vs R 3
D 3					R 3
	upregulated gene	avg_log2FC	p_val_adj			upregulated gene	avg_log2FC	p_val_adj
1	MT-ATP6	2.06838	3.97776e-22		1	RGCC	2.30917	5.99777e-12
2	MT-CO1	1.56746	3.43033e-23		2	DUSP1	1.8723	8.54079e-19
3	MT-CO3	1.37762	5.56946e-20		3	JUN	1.51877	4.97164e-06
4	MT-CO2	1.26367	6.04273e-21		4	KLF2	1.50584	6.21555e-19
5	MT-CYB	1.12868	2.23151e-16		5	ZFP36	1.34451	7.71236e-06
6	GAPDH	1.10551	9.25005e-06		6	FOSB	1.32578	0.00121157
7	MT-ND4L	1.06174	1.53204e-11		7	TSC22D3	1.2685	2.39199e-11
8	IFITM2	1.02839	8.41433e-06		8	FOS	1.21891	1.77546e-06
9	ACTG1	1.00878	0.000448087		9	JUND	1.12843	5.42554e-15
10	GPRIN3	0.992449	2.89691e-08		10	TNFAIP3	1.08734	1.31587e-06
11	CLIC1	0.975462	0.00195996		11	DNAJB1	1.05528	6.50323e-08
12	NPDC1	0.930003	0.0206078		12	ZFP36L2	1.02446	1.24092e-05
13	ITM2A	0.872603	0.00225246		13	CD69	0.992825	3.79339e-07
14	ITGA4	0.862389	0.00638559		14	CXCR4	0.988238	5.66629e-09
15	MT-ND1	0.858773	6.66204e-07		15	JUNB	0.976484	0.00034406
16	CLEC2B	0.855431	0.00341324		16	RPL36A	0.878687	6.26595e-06
17	TP53INP1	0.848908	0.00664624		17	TUBA1A	0.866518	0.0134778
18	ARPC1B	0.825436	0.00987724		18	RPS27	0.846662	6.29632e-16
19	CD7	0.810479	0.00888555		19	RPL41	0.844595	5.65534e-19
20	IFITM1	0.803521	2.00091e-07		20	TOMM7	0.799846	1.15483e-07
21	UBALD2	0.800825	5.06452e-05		21	IL7R	0.794979	0.0323599
22	NOSIP	0.784124	0.0362785		22	RPS21	0.794191	6.10867e-17
23	IGKV1-5	0.782561	0.000162967		23	RPL38	0.777043	1.39438e-08
24	CORO1A	0.779206	0.0158831		24	RPL39	0.688314	1.17384e-13
25	ARPC2	0.740856	0.00602023		25	RPS28	0.668178	3.24329e-14
26	JAK3	0.740066	0.0011731		26	RPL36	0.654678	2.8954e-11
27	ITGB7	0.734918	0.0108567		27	SRSF3	0.637853	0.0299513
28	PSME1	0.711473	0.0161595		28	VIM	0.619567	0.0260372
29	MT-ND3	0.706934	0.000739101		29	RPL34	0.607017	1.46901e-08
30	PPP1CA	0.705111	0.00145211		30	PNRC1	0.599009	0.00134065
31	CBLB	0.692476	0.0383445
32	ERN1	0.686489	0.00734001
33	TMSB4X	0.679721	0.0245515
34	OGT	0.674517	0.0429439
35	MT-ND5	0.664512	0.0103851
36	UBE2L6	0.659583	0.00042775
37	XRN2	0.648698	0.0164783
38	PGK1	0.648163	0.0328274
39	PRKX	0.62731	0.0162279
40	HSP90AA1	0.626907	0.000346847
41	HLA-C	0.598065	8.86299e-08
42	PPIA	0.596056	0.00176148
43	DBNL	0.592395	0.00128649
44	TMEM183A	0.581987	0.00276159
45	CERS6	0.58106	0.0318768

## Sheet: Table S5. GO analysis (C vs C)
Table S5. Gene ontology biological pathways of upregulated genes in CD4 TCM TRBV20-1 subset during critical states of deceased (D 1-3) vs surviving patients (R 1-3).
Patient	Outcome	GO:Biological process	Description	FDR	Genes
D 1	deceased	GO:0002181	cytoplasmic translation	0.0140619	RPL17,RPS29,RPS4X,RPL38
D 2	deceased	GO:0006119	oxidative phosphorylation	1.29549e-12	MT-ATP6,MT-CO2,MT-CO3,MT-CYB,MT-ND3,MT-ND5,MT-ND4L,MT-CO1,MT-ND1,MT-ND2
		GO:0019646	aerobic electron transport chain	1.84081e-12	MT-CO2,MT-CO3,MT-CYB,MT-ND3,MT-ND5,MT-ND4L,MT-CO1,MT-ND1,MT-ND2
		GO:0042773	ATP synthesis coupled electron transport	3.57217e-12	MT-CO2,MT-CO3,MT-CYB,MT-ND3,MT-ND5,MT-ND4L,MT-CO1,MT-ND1,MT-ND2
		GO:0042775	mitochondrial ATP synthesis coupled electron transport	3.57217e-12	MT-CO2,MT-CO3,MT-CYB,MT-ND3,MT-ND5,MT-ND4L,MT-CO1,MT-ND1,MT-ND2
		GO:0022904	respiratory electron transport chain	1.073e-11	MT-CO2,MT-CO3,MT-CYB,MT-ND3,MT-ND5,MT-ND4L,MT-CO1,MT-ND1,MT-ND2
		GO:0009060	aerobic respiration	1.32876e-11	MT-ATP6,MT-CO2,MT-CO3,MT-CYB,MT-ND3,MT-ND5,MT-ND4L,MT-CO1,MT-ND1,MT-ND2
		GO:0022900	electron transport chain	2.20863e-11	MT-CO2,MT-CO3,MT-CYB,MT-ND3,MT-ND5,MT-ND4L,MT-CO1,MT-ND1,MT-ND2
		GO:0045333	cellular respiration	6.68854e-11	MT-ATP6,MT-CO2,MT-CO3,MT-CYB,MT-ND3,MT-ND5,MT-ND4L,MT-CO1,MT-ND1,MT-ND2
		GO:0015980	energy derivation by oxidation of organic compounds	1.18904e-09	MT-ATP6,MT-CO2,MT-CO3,MT-CYB,MT-ND3,MT-ND5,MT-ND4L,MT-CO1,MT-ND1,MT-ND2
		GO:0006091	generation of precursor metabolites and energy	6.71897e-08	MT-ATP6,MT-CO2,MT-CO3,MT-CYB,MT-ND3,MT-ND5,MT-ND4L,MT-CO1,MT-ND1,MT-ND2
		GO:0042776	proton motive force-driven mitochondrial ATP synthesis	6.54262e-07	MT-ATP6,MT-ND3,MT-ND5,MT-ND4L,MT-ND1,MT-ND2
		GO:0015986	proton motive force-driven ATP synthesis	1.20686e-06	MT-ATP6,MT-ND3,MT-ND5,MT-ND4L,MT-ND1,MT-ND2
		GO:0006754	ATP biosynthetic process	4.57062e-06	MT-ATP6,MT-ND3,MT-ND5,MT-ND4L,MT-ND1,MT-ND2
		GO:0009145	purine nucleoside triphosphate biosynthetic process	5.20954e-06	MT-ATP6,MT-ND3,MT-ND5,MT-ND4L,MT-ND1,MT-ND2
		GO:0009206	purine ribonucleoside triphosphate biosynthetic process	5.20954e-06	MT-ATP6,MT-ND3,MT-ND5,MT-ND4L,MT-ND1,MT-ND2
		GO:0009201	ribonucleoside triphosphate biosynthetic process	7.13711e-06	MT-ATP6,MT-ND3,MT-ND5,MT-ND4L,MT-ND1,MT-ND2
		GO:0009152	purine ribonucleotide biosynthetic process	7.8685e-06	MT-ATP6,ELOVL1,MT-ND3,MT-ND5,MT-ND4L,MT-ND1,MT-ND2
		GO:0006120	mitochondrial electron transport, NADH to ubiquinone	8.2263e-06	MT-ND3,MT-ND5,MT-ND4L,MT-ND1,MT-ND2
		GO:0009260	ribonucleotide biosynthetic process	1.09655e-05	MT-ATP6,ELOVL1,MT-ND3,MT-ND5,MT-ND4L,MT-ND1,MT-ND2
		GO:0009142	nucleoside triphosphate biosynthetic process	1.20896e-05	MT-ATP6,MT-ND3,MT-ND5,MT-ND4L,MT-ND1,MT-ND2
		GO:0046390	ribose phosphate biosynthetic process	1.40404e-05	MT-ATP6,ELOVL1,MT-ND3,MT-ND5,MT-ND4L,MT-ND1,MT-ND2
		GO:0006164	purine nucleotide biosynthetic process	1.45344e-05	MT-ATP6,ELOVL1,MT-ND3,MT-ND5,MT-ND4L,MT-ND1,MT-ND2
		GO:0072522	purine-containing compound biosynthetic process	1.78192e-05	MT-ATP6,ELOVL1,MT-ND3,MT-ND5,MT-ND4L,MT-ND1,MT-ND2
		GO:0009165	nucleotide biosynthetic process	5.86121e-05	MT-ATP6,ELOVL1,MT-ND3,MT-ND5,MT-ND4L,MT-ND1,MT-ND2
		GO:1901293	nucleoside phosphate biosynthetic process	7.1068e-05	MT-ATP6,ELOVL1,MT-ND3,MT-ND5,MT-ND4L,MT-ND1,MT-ND2
		GO:0046034	ATP metabolic process	0.000292774	MT-ATP6,MT-ND3,MT-ND5,MT-ND4L,MT-ND1,MT-ND2
		GO:0009205	purine ribonucleoside triphosphate metabolic process	0.000451505	MT-ATP6,MT-ND3,MT-ND5,MT-ND4L,MT-ND1,MT-ND2
		GO:0009144	purine nucleoside triphosphate metabolic process	0.000493364	MT-ATP6,MT-ND3,MT-ND5,MT-ND4L,MT-ND1,MT-ND2
		GO:0009199	ribonucleoside triphosphate metabolic process	0.000538365	MT-ATP6,MT-ND3,MT-ND5,MT-ND4L,MT-ND1,MT-ND2
		GO:0009141	nucleoside triphosphate metabolic process	0.000817113	MT-ATP6,MT-ND3,MT-ND5,MT-ND4L,MT-ND1,MT-ND2
		GO:0009150	purine ribonucleotide metabolic process	0.000908808	MT-ATP6,ELOVL1,MT-ND3,MT-ND5,MT-ND4L,MT-ND1,MT-ND2
		GO:0009259	ribonucleotide metabolic process	0.00110802	MT-ATP6,ELOVL1,MT-ND3,MT-ND5,MT-ND4L,MT-ND1,MT-ND2
		GO:0019693	ribose phosphate metabolic process	0.00127497	MT-ATP6,ELOVL1,MT-ND3,MT-ND5,MT-ND4L,MT-ND1,MT-ND2
		GO:0006163	purine nucleotide metabolic process	0.00136609	MT-ATP6,ELOVL1,MT-ND3,MT-ND5,MT-ND4L,MT-ND1,MT-ND2
		GO:0072521	purine-containing compound metabolic process	0.00203603	MT-ATP6,ELOVL1,MT-ND3,MT-ND5,MT-ND4L,MT-ND1,MT-ND2
		GO:0006123	mitochondrial electron transport, cytochrome c to oxygen	0.00411115	MT-CO2,MT-CO3,MT-CO1
		GO:0009117	nucleotide metabolic process	0.0063982	MT-ATP6,ELOVL1,MT-ND3,MT-ND5,MT-ND4L,MT-ND1,MT-ND2
		GO:0006753	nucleoside phosphate metabolic process	0.00730543	MT-ATP6,ELOVL1,MT-ND3,MT-ND5,MT-ND4L,MT-ND1,MT-ND2
		GO:0090407	organophosphate biosynthetic process	0.00842533	MT-ATP6,ELOVL1,MT-ND3,MT-ND5,MT-ND4L,MT-ND1,MT-ND2
		GO:0055086	nucleobase-containing small molecule metabolic process	0.0154952	MT-ATP6,ELOVL1,MT-ND3,MT-ND5,MT-ND4L,MT-ND1,MT-ND2
		GO:1901137	carbohydrate derivative biosynthetic process	0.015858	MT-ATP6,ELOVL1,MT-ND3,MT-ND5,MT-ND4L,MT-ND1,MT-ND2
		GO:0015990	electron transport coupled proton transport	0.0198999	MT-ND5,MT-CO1
		GO:0015988	energy coupled proton transmembrane transport, against electrochemical gradient	0.0198999	MT-ND5,MT-CO1
D 3	deceased	GO:0042775	mitochondrial ATP synthesis coupled electron transport	6.89507e-10	MT-CO3,MT-CO1,MT-CYB,MT-CO2,MT-ND4L,COX6A1,PARK7,NDUFA12,MT-ND1,MT-ND3,MT-ND5
		GO:0042773	ATP synthesis coupled electron transport	6.89507e-10	MT-CO3,MT-CO1,MT-CYB,MT-CO2,MT-ND4L,COX6A1,PARK7,NDUFA12,MT-ND1,MT-ND3,MT-ND5
		GO:0006119	oxidative phosphorylation	1.9835e-09	MT-CO3,MT-CO1,MT-CYB,MT-CO2,MT-ND4L,MT-ATP6,COX6A1,PARK7,NDUFA12,MT-ND1,MT-ND3,MT-ND5
		GO:0022904	respiratory electron transport chain	2.60571e-09	MT-CO3,MT-CO1,MT-CYB,MT-CO2,MT-ND4L,COX6A1,PARK7,NDUFA12,MT-ND1,MT-ND3,MT-ND5
		GO:0022900	electron transport chain	6.2157e-09	MT-CO3,MT-CO1,MT-CYB,MT-CO2,MT-ND4L,COX6A1,PARK7,NDUFA12,MT-ND1,MT-ND3,MT-ND5
		GO:0019646	aerobic electron transport chain	1.13309e-08	MT-CO3,MT-CO1,MT-CYB,MT-CO2,MT-ND4L,COX6A1,PARK7,MT-ND1,MT-ND3,MT-ND5
		GO:0009060	aerobic respiration	3.01247e-08	MT-CO3,MT-CO1,MT-CYB,MT-CO2,MT-ND4L,MT-ATP6,COX6A1,PARK7,NDUFA12,MT-ND1,MT-ND3,MT-ND5
		GO:0006091	generation of precursor metabolites and energy	4.93256e-08	MT-CO3,MT-CO1,MT-CYB,MT-CO2,MT-ND4L,MT-ATP6,PHB2,GAPDH,COX6A1,PARK7,NDUFA12,MT-ND1,MT-ND3,MT-ND5,PGK1,OGT
		GO:0045333	cellular respiration	1.95735e-07	MT-CO3,MT-CO1,MT-CYB,MT-CO2,MT-ND4L,MT-ATP6,COX6A1,PARK7,NDUFA12,MT-ND1,MT-ND3,MT-ND5
		GO:0015980	energy derivation by oxidation of organic compounds	5.2569e-06	MT-CO3,MT-CO1,MT-CYB,MT-CO2,MT-ND4L,MT-ATP6,COX6A1,PARK7,NDUFA12,MT-ND1,MT-ND3,MT-ND5
		GO:0046034	ATP metabolic process	3.44284e-05	MT-ND4L,MT-ATP6,TMSB4X,GAPDH,NDUFA12,MT-ND1,MT-ND3,MT-ND5,PGK1,OGT
		GO:0009205	purine ribonucleoside triphosphate metabolic process	6.92075e-05	MT-ND4L,MT-ATP6,TMSB4X,GAPDH,NDUFA12,MT-ND1,MT-ND3,MT-ND5,PGK1,OGT
		GO:0009144	purine nucleoside triphosphate metabolic process	7.98092e-05	MT-ND4L,MT-ATP6,TMSB4X,GAPDH,NDUFA12,MT-ND1,MT-ND3,MT-ND5,PGK1,OGT
		GO:0009199	ribonucleoside triphosphate metabolic process	9.18204e-05	MT-ND4L,MT-ATP6,TMSB4X,GAPDH,NDUFA12,MT-ND1,MT-ND3,MT-ND5,PGK1,OGT
		GO:0009141	nucleoside triphosphate metabolic process	0.000179136	MT-ND4L,MT-ATP6,TMSB4X,GAPDH,NDUFA12,MT-ND1,MT-ND3,MT-ND5,PGK1,OGT
		GO:0045010	actin nucleation	0.000214922	ARPC3,ARPC2,CORO1A,GMFG,ARPC1B,CORO1B
		GO:0002484	antigen processing and presentation of endogenous peptide antigen via MHC class I via ER pathway	0.000224254	HLA-B,HLA-A,HLA-C
		GO:0002486	antigen processing and presentation of endogenous peptide antigen via MHC class I via ER pathway, TAP-independent	0.000224254	HLA-B,HLA-A,HLA-C
		GO:0006754	ATP biosynthetic process	0.000570811	MT-ND4L,MT-ATP6,TMSB4X,NDUFA12,MT-ND1,MT-ND3,MT-ND5
		GO:0009145	purine nucleoside triphosphate biosynthetic process	0.000661907	MT-ND4L,MT-ATP6,TMSB4X,NDUFA12,MT-ND1,MT-ND3,MT-ND5
		GO:0009206	purine ribonucleoside triphosphate biosynthetic process	0.000661907	MT-ND4L,MT-ATP6,TMSB4X,NDUFA12,MT-ND1,MT-ND3,MT-ND5
		GO:0007015	actin filament organization	0.000712707	PFN1,RAC2,TMSB4X,ARPC3,ARPC2,ACTG1,CORO1A,GMFG,ARPC1B,CORO1B,COTL1,DBNL
		GO:0009201	ribonucleoside triphosphate biosynthetic process	0.000944624	MT-ND4L,MT-ATP6,TMSB4X,NDUFA12,MT-ND1,MT-ND3,MT-ND5
		GO:0042776	proton motive force-driven mitochondrial ATP synthesis	0.00162734	MT-ND4L,MT-ATP6,NDUFA12,MT-ND1,MT-ND3,MT-ND5
		GO:0009142	nucleoside triphosphate biosynthetic process	0.00171	MT-ND4L,MT-ATP6,TMSB4X,NDUFA12,MT-ND1,MT-ND3,MT-ND5
		GO:0030029	actin filament-based process	0.00250339	ACTB,PFN1,RAC2,TMSB4X,ARPC3,ARPC2,CNN2,ACTG1,CORO1A,GMFG,ARPC1B,CORO1B,MYL6,COTL1,DBNL
		GO:0034314	Arp2/3 complex-mediated actin nucleation	0.00266727	ARPC3,ARPC2,GMFG,ARPC1B,CORO1B
		GO:0015986	proton motive force-driven ATP synthesis	0.00294242	MT-ND4L,MT-ATP6,NDUFA12,MT-ND1,MT-ND3,MT-ND5
		GO:0006123	mitochondrial electron transport, cytochrome c to oxygen	0.00376079	MT-CO3,MT-CO1,MT-CO2,COX6A1
		GO:0006120	mitochondrial electron transport, NADH to ubiquinone	0.00543433	MT-ND4L,PARK7,MT-ND1,MT-ND3,MT-ND5
		GO:1903901	negative regulation of viral life cycle	0.00702122	LY6E,PPIA,IFITM1,IFITM2
		GO:0032970	regulation of actin filament-based process	0.00761953	PFN1,RAC2,TMSB4X,CNN2,ACTG1,CORO1A,GMFG,CORO1B,COTL1,DBNL
		GO:0051126	negative regulation of actin nucleation	0.0123447	CORO1A,GMFG,CORO1B
		GO:0110053	regulation of actin filament organization	0.0181825	PFN1,TMSB4X,ACTG1,CORO1A,GMFG,CORO1B,COTL1,DBNL
		GO:0030036	actin cytoskeleton organization	0.0186416	ACTB,PFN1,RAC2,TMSB4X,ARPC3,ARPC2,ACTG1,CORO1A,GMFG,ARPC1B,CORO1B,COTL1,DBNL
		GO:0009150	purine ribonucleotide metabolic process	0.0199004	MT-ND4L,MT-ATP6,TMSB4X,GAPDH,NDUFA12,MT-ND1,MT-ND3,MT-ND5,PGK1,OGT
		GO:0032956	regulation of actin cytoskeleton organization	0.0236842	PFN1,RAC2,TMSB4X,ACTG1,CORO1A,GMFG,CORO1B,COTL1,DBNL
		GO:0009259	ribonucleotide metabolic process	0.0257161	MT-ND4L,MT-ATP6,TMSB4X,GAPDH,NDUFA12,MT-ND1,MT-ND3,MT-ND5,PGK1,OGT
		GO:0019693	ribose phosphate metabolic process	0.0308186	MT-ND4L,MT-ATP6,TMSB4X,GAPDH,NDUFA12,MT-ND1,MT-ND3,MT-ND5,PGK1,OGT
		GO:1902600	proton transmembrane transport	0.0329031	MT-CO1,TMSB4X,PHB2,UCP2,MT-ND5
		GO:0006163	purine nucleotide metabolic process	0.033682	MT-ND4L,MT-ATP6,TMSB4X,GAPDH,NDUFA12,MT-ND1,MT-ND3,MT-ND5,PGK1,OGT
		GO:1902903	regulation of supramolecular fiber organization	0.0351166	PFN1,TMSB4X,ACTG1,CORO1A,GMFG,PARK7,CORO1B,COTL1,DBNL
		GO:0009117	nucleotide metabolic process	0.0437693	MT-ND4L,MT-ATP6,TMSB4X,GAPDH,PARK7,NDUFA12,MT-ND1,MT-ND3,MT-ND5,PGK1,OGT
		GO:0019885	antigen processing and presentation of endogenous peptide antigen via MHC class I	0.0478367	HLA-B,HLA-A,HLA-C
		GO:0003366	cell-matrix adhesion involved in ameboidal cell migration	0.0484479	ITGB7,ITGA4
R 1	surviving	GO:0002181	cytoplasmic translation	1.14755e-24	RPS26,RPL41,RPS29,RPS27,RPS21,RPL37,RPL38,RPL37A,RPS28,RPL34,RPL36,RPLP2,RPL39,RPL36A,RPL22,RPS20,RPL17,RPL23
		GO:0006412	translation	1.65456e-15	RPS26,RPS4Y1,RPL41,RPS29,RPS27,RPS21,RPL37,RPL38,RPL37A,RPS28,RPL34,RPL36,RPLP2,RPL39,RPL36A,RPL22,RPS20,RPL17,RPL23
		GO:0043043	peptide biosynthetic process	3.26624e-15	RPS26,RPS4Y1,RPL41,RPS29,RPS27,RPS21,RPL37,RPL38,RPL37A,RPS28,RPL34,RPL36,RPLP2,RPL39,RPL36A,RPL22,RPS20,RPL17,RPL23
		GO:0043604	amide biosynthetic process	8.09181e-14	RPS26,RPS4Y1,RPL41,RPS29,RPS27,RPS21,RPL37,RPL38,RPL37A,RPS28,RPL34,RPL36,RPLP2,RPL39,RPL36A,RPL22,RPS20,RPL17,RPL23
		GO:0006518	peptide metabolic process	1.58166e-13	RPS26,RPS4Y1,RPL41,RPS29,RPS27,RPS21,RPL37,RPL38,RPL37A,RPS28,RPL34,RPL36,RPLP2,RPL39,RPL36A,RPL22,RPS20,RPL17,RPL23
		GO:0034645	cellular macromolecule biosynthetic process	2.03115e-11	RPS26,RPS4Y1,RPL41,RPS29,RPS27,RPS21,RPL37,RPL38,RPL37A,RPS28,RPL34,RPL36,RPLP2,RPL39,RPL36A,RPL22,RPS20,RPL17,RPL23
		GO:0043603	cellular amide metabolic process	2.43894e-11	RPS26,RPS4Y1,RPL41,RPS29,RPS27,RPS21,RPL37,RPL38,RPL37A,RPS28,RPL34,RPL36,RPLP2,RPL39,RPL36A,RPL22,RPS20,RPL17,RPL23
		GO:1901566	organonitrogen compound biosynthetic process	2.88133e-08	RPS26,RPS4Y1,RPL41,RPS29,RPS27,RPS21,RPL37,RPL38,RPL37A,RPS28,RPL34,RPL36,RPLP2,RPL39,RPL36A,RPL22,RPS20,RPL17,RPL23
		GO:0009059	macromolecule biosynthetic process	6.01547e-07	RPS26,RPS4Y1,RPL41,RPS29,RPS27,RPS21,RPL37,RPL38,RPL37A,RPS28,IER2,RPL34,RPL36,RPLP2,RPL39,RPL36A,RPL22,DDIT3,BRD2,RPS20,RPL17,JUN,DNAJB1,HEXIM1,CITED2,RPL23,FOS
		GO:0044271	cellular nitrogen compound biosynthetic process	7.40776e-07	RPS26,RPS4Y1,RPL41,RPS29,RPS27,RPS21,RPL37,RPL38,RPL37A,RPS28,IER2,RPL34,RPL36,RPLP2,RPL39,RPL36A,RPL22,DDIT3,BRD2,RPS20,RPL17,JUN,DNAJB1,HEXIM1,CITED2,RPL23,FOS
		GO:0010467	gene expression	1.6712e-06	RPS26,RPS4Y1,RPL41,RPS29,RPS27,RPS21,RPL37,RPL38,RPL37A,RPS28,IER2,RPL34,RPL36,RPLP2,RPL39,RPL36A,SRSF7,RPL22,DDIT3,BRD2,RPS20,RPL17,JUN,DNAJB1,HEXIM1,CITED2,SRSF2,RPL23,FOS
		GO:0034641	cellular nitrogen compound metabolic process	2.24193e-06	RPS26,RPS4Y1,RPL41,RPS29,RPS27,RPS21,RPL37,RPL38,RPL37A,RPS28,IER2,RPL34,RPL36,RPLP2,RPL39,RPL36A,SRSF7,PPP1R10,RPL22,DDIT3,BRD2,RPS20,RPL17,JUN,DNAJB1,HEXIM1,CITED2,SRSF2,RPL23,FOS
		GO:0044260	cellular macromolecule metabolic process	2.32255e-06	RPS26,RPS4Y1,RPL41,RPS29,RPS27,RPS21,RPL37,RPL38,RPL37A,RPS28,RPL34,RPL36,RPLP2,RPL39,RPL36A,PPP1R10,RPL22,DDIT3,RPS20,RPL17,RPL23,FOS
		GO:0044249	cellular biosynthetic process	5.19786e-05	RPS26,RPS4Y1,RPL41,RPS29,RPS27,RPS21,RPL37,RPL38,RPL37A,RPS28,IER2,RPL34,RPL36,RPLP2,RPL39,RPL36A,RPL22,DDIT3,BRD2,RPS20,RPL17,JUN,DNAJB1,HEXIM1,CITED2,RPL23,FOS
		GO:1901576	organic substance biosynthetic process	6.55701e-05	RPS26,RPS4Y1,RPL41,RPS29,RPS27,RPS21,RPL37,RPL38,RPL37A,RPS28,IER2,RPL34,RPL36,RPLP2,RPL39,RPL36A,RPL22,DDIT3,BRD2,RPS20,RPL17,JUN,DNAJB1,HEXIM1,CITED2,RPL23,FOS
		GO:0009058	biosynthetic process	8.67304e-05	RPS26,RPS4Y1,RPL41,RPS29,RPS27,RPS21,RPL37,RPL38,RPL37A,RPS28,IER2,RPL34,RPL36,RPLP2,RPL39,RPL36A,RPL22,DDIT3,BRD2,RPS20,RPL17,JUN,DNAJB1,HEXIM1,CITED2,RPL23,FOS
		GO:1901798	positive regulation of signal transduction by p53 class mediator	0.000551524	RPL37,RPS20,HEXIM1,RPL23
		GO:0097201	negative regulation of transcription from RNA polymerase II promoter in response to stress	0.00195741	JUN,DNAJB1,CITED2
		GO:0044237	cellular metabolic process	0.00245528	RPS26,RPS4Y1,RPL41,RPS29,RPS27,RPS21,RPL37,RPL38,RPL37A,RPS28,IER2,RPL34,RPL36,RPLP2,RPL39,RPL36A,SRSF7,PPP1R10,RPL22,DDIT3,BRD2,RPS20,RPL17,DUSP1,JUN,DNAJB1,HEXIM1,CITED2,SRSF2,RPL23,COX7C,FOS
		GO:0043170	macromolecule metabolic process	0.00282459	RPS26,RPS4Y1,RPL41,RPS29,RPS27,RPS21,RPL37,RPL38,RPL37A,RPS28,IER2,RPL34,RPL36,RPLP2,RPL39,RPL36A,SRSF7,PPP1R10,RPL22,DDIT3,BRD2,RPS20,RPL17,DUSP1,JUN,DNAJB1,HEXIM1,CITED2,SRSF2,RPL23,FOS
		GO:0043618	regulation of transcription from RNA polymerase II promoter in response to stress	0.0037844	DDIT3,JUN,DNAJB1,CITED2
		GO:0019538	protein metabolic process	0.0054313	RPS26,RPS4Y1,RPL41,RPS29,RPS27,RPS21,RPL37,RPL38,RPL37A,RPS28,RPL34,RPL36,RPLP2,RPL39,RPL36A,RPL22,DDIT3,BRD2,RPS20,RPL17,DUSP1,HEXIM1,RPL23
		GO:0043620	regulation of DNA-templated transcription in response to stress	0.00643782	DDIT3,JUN,DNAJB1,CITED2
		GO:0006807	nitrogen compound metabolic process	0.0127606	RPS26,RPS4Y1,RPL41,RPS29,RPS27,RPS21,RPL37,RPL38,RPL37A,RPS28,IER2,RPL34,RPL36,RPLP2,RPL39,RPL36A,SRSF7,PPP1R10,RPL22,DDIT3,BRD2,RPS20,RPL17,DUSP1,JUN,DNAJB1,HEXIM1,CITED2,SRSF2,RPL23,FOS
		GO:0044238	primary metabolic process	0.0449947	RPS26,RPS4Y1,RPL41,RPS29,RPS27,RPS21,RPL37,RPL38,RPL37A,RPS28,IER2,RPL34,RPL36,RPLP2,RPL39,RPL36A,SRSF7,PPP1R10,RPL22,DDIT3,BRD2,RPS20,RPL17,DUSP1,JUN,DNAJB1,HEXIM1,CITED2,SRSF2,RPL23,FOS
R 2	surviving	GO:0002181	cytoplasmic translation	3.41119e-07	RPL41,RPL37A,RPL37,RPS21,RPS27,RPL38,RPS29,RPL36A
		GO:0006412	translation	4.48002e-06	RPS4Y1,RPL41,RPL37A,RPL37,RPS21,RPS27,ZFP36,ZFP36L2,RPL38,RPS29,RPL36A
		GO:0043043	peptide biosynthetic process	6.55294e-06	RPS4Y1,RPL41,RPL37A,RPL37,RPS21,RPS27,ZFP36,ZFP36L2,RPL38,RPS29,RPL36A
		GO:0002484	antigen processing and presentation of endogenous peptide antigen via MHC class I via ER pathway	8.31116e-06	HLA-C,HLA-A,HLA-B
		GO:0002486	antigen processing and presentation of endogenous peptide antigen via MHC class I via ER pathway, TAP-independent	8.31116e-06	HLA-C,HLA-A,HLA-B
		GO:0043604	amide biosynthetic process	3.92455e-05	RPS4Y1,RPL41,RPL37A,RPL37,RPS21,RPS27,ZFP36,ZFP36L2,RPL38,RPS29,RPL36A
		GO:0006518	peptide metabolic process	5.69636e-05	RPS4Y1,RPL41,RPL37A,RPL37,RPS21,RPS27,ZFP36,ZFP36L2,RPL38,RPS29,RPL36A
		GO:0034645	cellular macromolecule biosynthetic process	0.00083396	RPS4Y1,RPL41,RPL37A,RPL37,RPS21,RPS27,ZFP36,ZFP36L2,RPL38,RPS29,RPL36A
		GO:0043603	cellular amide metabolic process	0.000922144	RPS4Y1,RPL41,RPL37A,RPL37,RPS21,RPS27,ZFP36,ZFP36L2,RPL38,RPS29,RPL36A
		GO:0019885	antigen processing and presentation of endogenous peptide antigen via MHC class I	0.00180875	HLA-C,HLA-A,HLA-B
		GO:0002483	antigen processing and presentation of endogenous peptide antigen	0.00666052	HLA-C,HLA-A,HLA-B
		GO:0009059	macromolecule biosynthetic process	0.0138641	RPS4Y1,RPL41,ACTB,RPL37A,RPL37,JUND,RPS21,RPS27,ZFP36,FOS,ZFP36L2,RPL38,RPS29,DNAJB1,KLF2,JUNB,RGCC,RPL36A,TNFAIP3
		GO:0044271	cellular nitrogen compound biosynthetic process	0.0158624	RPS4Y1,RPL41,ACTB,RPL37A,RPL37,JUND,RPS21,RPS27,ZFP36,FOS,ZFP36L2,RPL38,RPS29,DNAJB1,KLF2,JUNB,RGCC,RPL36A,TNFAIP3
		GO:0002474	antigen processing and presentation of peptide antigen via MHC class I	0.0164018	HLA-C,HLA-A,HLA-B
		GO:0019883	antigen processing and presentation of endogenous antigen	0.0164018	HLA-C,HLA-A,HLA-B
		GO:0010467	gene expression	0.0174243	RPS4Y1,RPL41,HLA-A,ACTB,HLA-B,RPL37A,RPL37,JUND,RPS21,RPS27,ZFP36,FOS,ZFP36L2,RPL38,RPS29,DNAJB1,KLF2,JUNB,RGCC,RPL36A,TNFAIP3
		GO:0044260	cellular macromolecule metabolic process	0.026953	RPS4Y1,RPL41,ACTB,RPL37A,RPL37,RPS21,RPS27,ZFP36,FOS,ZFP36L2,RPL38,RPS29,RGCC,RPL36A,TNFAIP3
		GO:1901566	organonitrogen compound biosynthetic process	0.0428591	RPS4Y1,RPL41,RPL37A,RPL37,RPS21,RPS27,ZFP36,ZFP36L2,RPL38,RPS29,RPL36A
R 3	surviving	GO:0002181	cytoplasmic translation	7.27554e-09	RPL41,RPS21,RPS27,RPS28,RPL39,RPL36,RPL38,RPL34,RPL36A
		GO:0006412	translation	1.20905e-08	RPS4Y1,RPL41,RPS21,RPS27,RPS28,RPL39,RPL36,RPL38,RPL34,RPL36A,ZFP36,ZFP36L2,VIM
		GO:0043043	peptide biosynthetic process	1.90889e-08	RPS4Y1,RPL41,RPS21,RPS27,RPS28,RPL39,RPL36,RPL38,RPL34,RPL36A,ZFP36,ZFP36L2,VIM
		GO:0043604	amide biosynthetic process	1.64358e-07	RPS4Y1,RPL41,RPS21,RPS27,RPS28,RPL39,RPL36,RPL38,RPL34,RPL36A,ZFP36,ZFP36L2,VIM
		GO:0006518	peptide metabolic process	2.57489e-07	RPS4Y1,RPL41,RPS21,RPS27,RPS28,RPL39,RPL36,RPL38,RPL34,RPL36A,ZFP36,ZFP36L2,VIM
		GO:0034645	cellular macromolecule biosynthetic process	6.60106e-06	RPS4Y1,RPL41,RPS21,RPS27,RPS28,RPL39,RPL36,RPL38,RPL34,RPL36A,ZFP36,ZFP36L2,VIM
		GO:0043603	cellular amide metabolic process	7.45686e-06	RPS4Y1,RPL41,RPS21,RPS27,RPS28,RPL39,RPL36,RPL38,RPL34,RPL36A,ZFP36,ZFP36L2,VIM
		GO:0009059	macromolecule biosynthetic process	4.24707e-05	RPS4Y1,RPL41,KLF2,RPS21,RPS27,JUND,RPS28,RPL39,RGCC,RPL36,RPL38,RPL34,DNAJB1,TNFAIP3,FOS,JUN,RPL36A,ZFP36,ZFP36L2,JUNB,FOSB,VIM
		GO:0010467	gene expression	4.72802e-05	RPS4Y1,HLA-B,RPL41,KLF2,RPS21,RPS27,JUND,RPS28,RPL39,RGCC,RPL36,RPL38,RPL34,DNAJB1,TNFAIP3,FOS,JUN,RPL36A,ZFP36,ZFP36L2,JUNB,FOSB,VIM,SRSF3
		GO:0044271	cellular nitrogen compound biosynthetic process	5.02598e-05	RPS4Y1,RPL41,KLF2,RPS21,RPS27,JUND,RPS28,RPL39,RGCC,RPL36,RPL38,RPL34,DNAJB1,TNFAIP3,FOS,JUN,RPL36A,ZFP36,ZFP36L2,JUNB,FOSB,VIM
		GO:0034641	cellular nitrogen compound metabolic process	0.000382503	RPS4Y1,RPL41,KLF2,RPS21,RPS27,JUND,RPS28,RPL39,RGCC,RPL36,RPL38,RPL34,DNAJB1,TNFAIP3,FOS,JUN,RPL36A,ZFP36,ZFP36L2,JUNB,FOSB,VIM,SRSF3,IL7R
		GO:0044260	cellular macromolecule metabolic process	0.000694373	RPS4Y1,RPL41,RPS21,RPS27,RPS28,RPL39,RGCC,RPL36,RPL38,RPL34,TNFAIP3,FOS,RPL36A,ZFP36,ZFP36L2,VIM,IL7R
		GO:1901566	organonitrogen compound biosynthetic process	0.000809066	RPS4Y1,RPL41,RPS21,RPS27,RPS28,RPL39,RPL36,RPL38,RPL34,RPL36A,ZFP36,ZFP36L2,VIM
		GO:0044249	cellular biosynthetic process	0.00155974	RPS4Y1,RPL41,KLF2,RPS21,RPS27,JUND,RPS28,RPL39,RGCC,RPL36,RPL38,RPL34,DNAJB1,TNFAIP3,FOS,JUN,RPL36A,ZFP36,ZFP36L2,JUNB,FOSB,VIM
		GO:1901576	organic substance biosynthetic process	0.00188143	RPS4Y1,RPL41,KLF2,RPS21,RPS27,JUND,RPS28,RPL39,RGCC,RPL36,RPL38,RPL34,DNAJB1,TNFAIP3,FOS,JUN,RPL36A,ZFP36,ZFP36L2,JUNB,FOSB,VIM
		GO:0009058	biosynthetic process	0.00235789	RPS4Y1,RPL41,KLF2,RPS21,RPS27,JUND,RPS28,RPL39,RGCC,RPL36,RPL38,RPL34,DNAJB1,TNFAIP3,FOS,JUN,RPL36A,ZFP36,ZFP36L2,JUNB,FOSB,VIM
		GO:0043170	macromolecule metabolic process	0.0114024	RPS4Y1,HLA-B,RPL41,DUSP1,KLF2,RPS21,RPS27,JUND,RPS28,RPL39,RGCC,RPL36,RPL38,RPL34,DNAJB1,TNFAIP3,FOS,JUN,RPL36A,ZFP36,ZFP36L2,JUNB,FOSB,VIM,SRSF3,IL7R
		GO:0008152	metabolic process	0.0230496	RPS4Y1,HLA-B,RPL41,DUSP1,KLF2,RPS21,RPS27,JUND,RPS28,RPL39,RGCC,RPL36,CXCR4,RPL38,RPL34,DNAJB1,TOMM7,TNFAIP3,FOS,JUN,RPL36A,ZFP36,ZFP36L2,JUNB,FOSB,VIM,SRSF3,IL7R

## Sheet: Table S6. CD4 Prolif DGE.
Table S6. Upregulated gene expressions during the critical states of deceased (D 1-3) vs. surviving (R 1-3) patients in CD4 Proliferating cell subset.
Deceased (D 1-3) vs Surviving (R 1-3)
deceased					surviving
	upregulated gene	avg_log2FC	p_val_adj			upregulated gene	avg_log2FC	p_val_adj
1	MT-ATP6	1.12479	8.10083e-15		1	GSTM1	0.402934	5.93137e-12
2	LTB	0.900566	0.00632964		2	RPS28	0.557035	1.62355e-10
					3	RPL36	0.450966	4.0469e-08
					4	ATP5MG	0.423302	2.80376e-06
					5	ELOB	0.439349	0.000140041
					6	NDUFA1	0.49856	0.000142148
					7	RPL35	0.340821	0.000208349
					8	RPL39	0.443839	0.000280086
					9	YBX1	0.366598	0.00156828
					10	RPL31	0.412593	0.00188283
					11	RPL34	0.337318	0.00527536
					12	RPLP2	0.294117	0.0113301
					13	HLA-C	0.415831	0.0171862
					14	EIF4A1	0.43503	0.0210876
					15	ITGB1	0.565801	0.0251598
					16	GNAS	0.351362	0.0277945
					17	ATP5MF	0.39266	0.0318458
					18	CDK2AP1	0.575335	0.0455847

## Sheet: Table S7. Antigen affinity.
Table S7. Antigen affinity prediction of T cell CDR3β clonotypes.
Viral and bacterial antigens	Healthy Control			D 1		D 2		D 3		R 1		R 2		R 3		Total
	control 1	control 2	control 3	moderate	critical	moderate	critical	moderate	critical	moderate	critical	critical	moderate	critical	moderate
SARS-CoV-2	384(8)	347(9)	614(8.5)	279(10.9)	109(10.7)	39(8.6)	45(9)	77(7.3)	278(8.1)	106(6.5)	128(7.6)	77(9.2)	507(7.5)	290(8.6)	410(8.2)	3688(8.3)
CMV	100(2.1)	121(3.2)	121(1.7)	22(0.9)	12(1.2)	14(3.1)	4(0.8)	9(0.9)	97(2.9)	28(1.7)	31(1.9)	7(0.9)	124(1.9)	177(5.3)	352(7)	1219(2.8)
Influenza A	44(1)	35(1)	60(0.9)	89(3.5)	17(1.7)	2(0.5)	3(0.6)	2(0.2)	22(0.7)	9(0.6)	12(0.8)	15(1.8)	57(0.9)	16(0.5)	13(0.3)	396(0.9)
EBV	53(1.1)	44(1.2)	83(1.2)	9(0.4)	4(0.4)	2(0.5)	1(0.2)	10(1)	29(0.9)	21(1.3)	19(1.2)	2(0.3)	51(0.8)	19(0.6)	33(0.7)	380(0.9)
HIV	14(0.3)	6(0.2)	16(0.3)	2(0.1)	4(0.4)	1(0.3)	4(0.8)	4(0.4)	11(0.4)	4(0.3)	5(0.3)	2(0.3)	23(0.4)	17(0.6)	64(1.3)	177(0.4)
HBV	18(0.4)	35(1)	23(0.4)	6(0.3)	4(0.4)	2(0.5)			12(0.4)	5(0.4)	4(0.3)	2(0.3)	28(0.5)	8(0.3)	8(0.2)	155(0.4)
YFV	14(0.3)	7(0.2)	15(0.3)	2(0.1)	2(0.2)	1(0.3)	2(0.4)		5(0.2)	2(0.2)	3(0.2)		17(0.3)	3(0.1)	4(0.1)	77(0.2)
HTLV1	2		1												19	22
HCV	1	1	5	1						1	1		5	1	4	20
SARS coronavirus Urbani strain	4	2	1			1			1				1	1		11
LCMV	1	1	2			1			1				5	1		12
DENV1			1					1		5					1	8
DENV3/4		1	2													3
SARS-CoV1			1				1							2	1	5
SARS coronavirus BJ01									1		1		1			3
DENV2			2													2
RSV		1											1			2
Human coronavirus NL63					2											2
HSV2														1	1	2
VSV															1	1
Total clonotypes matched to viral antigens	635	601	947	409	154	63	60	103	457	181	204	105	820	535	911	6185
Total T cell receptors	4832	3858	7303	2560	1023	458	501	1063	3459	1652	1699	843	6822	3364	5049	44486
Legend: percentage of the number of clonotype matches per total TCR cells are shown in parentheses; SARS-CoV, severe acute respiratory syndrome coronavirus; CMV, cytomegalovirus; EBV, Epstein-Barr virus; HIV, human immunodeficiency virus; HBV, hepatitis B virus; YFV, yellow fever virus; HTLV, human T-lymphotropic virus; HCV, hepatitis C virus; LCMV, lymphocytic choriomeningitis virus; DENV, dengu…

## Sheet: Table S8. CD4 TCM V-genes.
Table S8. Frequency of V-gene usage in CD4 TCM cells.
#	TRBV	Healthy Control			D 1		D 2		D3		R 1		R 2		R 3		Total
		control 1	control 2	control 3	moderate	critical	moderate	critical	moderate	critical	moderate	critical	critical	moderate	critical	moderate
Total		2350	1807	2937	814	736	319	355	367	2332	917	1112	614	3450	1927	1259	21296
1	TRBV20-1	180	168	343	65	71	36	35	54	244	94	106	75	326	170	89	2056
2	TRBV5-1	173	104	17	75	73	19	25	29	181	58	80	44	257	138	99	1372
3	TRBV28	95	101	241	51	40	17	26	2	79	40	45	35	218	116	73	1179
4	TRBV19	128	100	158	55	35	7	3	4	27	90	83	27	153	108	71	1049
5	TRBV7-9	93	104	160	37	38	14	19	18	164	43	51	28	168	72	38	1047
6	TRBV2	114	74	150	42	42	17	17	22	68	22	38	25	185	65	40	921
7	TRBV7-2	58	46	62	17	22	14	18	33	166	28	62	48	151	96	39	860
8	TRBV3-1	82	72	97	38	33	12	12	14	75	24	23	13	130	67	48	740
9	TRBV18	85	73	108	32	30	7	4	6	83	33	32	13	87	50	39	682
10	TRBV6-5	101	73	106	36	17	10	9	15	74	23	29	7	64	73	40	677
11	TRBV9	102	43	102	19	22	5	7	5	52	28	33	14	98	70	50	650
12	TRBV6-1	77	56	62	23	19	9	1	10	90	19	22	6	93	66	39	592
13	TRBV12-3	73	46	32	21	26	9	20	13	76	26	37	13	92	56	31	571
14	TRBV11-2	60	46	97	20	15	10	9	13	96	17	26	16	78	48	39	590
15	TRBV30	66	74	99	20	23	8	2	3	7	28	47	19	113	30	28	567
16	TRBV29-1	46	39	79	7	12	12	16	11	80	17	37	20	99	47	31	553
17	NA	46	29	43	19	22	25	16	22	79	16	27	24	59	70	19	516
18	TRBV27	62	44	88	28	12	8	3	6	23	21	14	15	74	31	28	457
19	TRBV4-1	54	33	92	8	11	10	14	9	45	21	20	16	94	28	27	482
20	TRBV10-3	37	26	79	17	13	4	10	10	68	26	30	5	61	29	28	443
21	TRBV5-4	64	27	66	17	21	2	2	1	9	25	30	16	51	57	31	419
22	TRBV6-2	27	18	36	7	8	1	3	10	59	20	29	13	97	43	35	406
23	TRBV7-3	58	16	41	15	18	9	10	10	59	20	27	13	73	42	25	436
24	TRBV24-1	42	45	79	10	8	2	2	5	54	21	17	14	57	28	25	409
25	TRBV7-8	40	39	59	12	7	4	9	4	51	17	25	12	55	28	24	386
26	TRBV6-6	44	34	59	10	11	8	5	9	33	15	12	4	59	28	26	357
27	TRBV5-6	39	30	30	14	11	6	6	4	32	11	14	7	57	43	30	334
28	TRBV12-4	50	52	45	9	10	6	5	4	38	9	13	9	54	18	17	339
29	TRBV4-2	26	17	37	13	9	2	8	2	18	11	6	10	73	20	10	262
30	TRBV15	32	28	42	10	6	3	5	3	19	6	11	7	24	23	13	232
31	TRBV14	27	13	29	9	7	3	4	3	17	13	12	8	21	19	12	197
32	TRBV7-6	23	21	20	8	10	2	7	4	27	12	10	6	21	20	10	201
33	TRBV5-5	20	12	17	11	1	6	4	1	16	10	5	1	44	12	13	173
34	TRBV11-3	10	27	22	6	2	5	5	1	4	15	15	2	7	13	8	142
35	TRBV25-1	17	14	13	5	5	1	1	1	8	4	8	2	20	16	9	124
36	TRBV4-3	0	0	0	0	0	0	0	0	34	0	0	6	28	24	21	113
37	TRBV13	11	10	24	2	2	1	3	0	3	10	4	4	18	10	5	107
38	TRBV10-2	12	4	21	4	2	3	3	1	17	1	3	4	13	4	14	106
39	TRBV11-1	9	6	11	4	1	1	3	2	21	4	7	3	13	6	8	99
40	TRBV10-1	19	9	13	5	5	0	0	1	9	3	4	1	17	10	5	101
41	TRBV12-5	15	9	15	2	3	1	1	0	9	6	7	2	14	8	6	98
42	TRBV5-8	11	7	18	6	4	0	1	1	3	5	2	4	12	11	4	89
43	TRBV6-4	8	7	15	1	7	0	0	0	7	3	5	3	9	8	3	76
44	TRBV7-7	8	6	6	3	2	0	2	0	4	2	2	0	8	5	4	52
45	TRBV16	3	5	2	0	0	0	0	0	2	0	1	0	2	1	3	19
46	TRBV6-9	0	0	1	1	0	0	0	0	1	0	0	0	2	0	0	5
47	TRBV6-7	1	0	0	0	0	0	0	0	1	0	0	0	1	0	1	4
48	TRBV7-4	1	0	0	0	0	0	0	1	0	0	1	0	0	0	1	4
49	TRBV5-7	1	0	0	0	0	0	0	0	0	0	0	0	0	0	0	1
50	TRBV6-8	0	0	1	0	0	0	0	0	0	0	0	0	0	0	0	1

## Sheet: Table S9. CD8 TEM V-genes.
Table S9. Frequency of V-gene usage in CD8 TEM cells.
#	TRBV	Healthy Control			D 1		D 2		D 3		R 1		R 2		R 3		Total
		control 1	control 2	control 3	moderate	critical	moderate	critical	moderate	critical	moderate	critical	critical	moderate	critical	moderate
	Total	350	395	1487	1443	170	65	26	544	478	446	198	48	896	907	2572	10025
1	TRBV28	11	9	59	58	8	2	2	3	12	1	2	2	88	196	583	1036
2	TRBV7-9	7	21	103	30	4	7	2	4	12	3	2	0	59	148	395	797
3	TRBV20-1	23	30	50	39	10	5	3	22	53	8	0	3	61	70	178	555
4	TRBV12-3	3	11	1	191	18	3	0	1	6	2	2	0	18	58	168	482
5	TRBV7-2	6	2	33	41	3	1	1	6	128	81	33	6	43	20	62	466
6	TRBV4-1	6	5	38	234	29	0	0	7	23	46	23	2	35	2	13	463
7	TRBV30	17	11	51	25	3	1	0	1	1	5	2	0	18	71	243	449
8	TRBV2	11	15	89	173	17	4	2	4	4	27	17	1	19	2	13	398
9	NA	3	4	41	11	3	2	2	55	28	2	3	4	28	71	79	336
10	TRBV24-1	3	37	216	4	0	0	0	12	8	5	2	1	30	2	3	323
11	TRBV27	26	8	51	41	2	1	3	25	2	2	1	2	48	16	93	321
12	TRBV18	7	4	85	25	2	2	0	106	35	3	1	0	13	5	22	310
13	TRBV4-2	5	3	3	101	11	0	0	0	3	6	0	0	4	47	100	283
14	TRBV9	16	17	50	7	3	0	0	76	17	6	1	0	22	9	58	282
15	TRBV5-6	8	7	89	18	1	0	1	77	54	0	0	0	3	2	9	269
16	TRBV13	0	15	4	182	32	1	0	0	0	2	1	0	4	4	17	262
17	TRBV3-1	60	9	15	45	4	7	3	4	1	6	1	2	30	26	35	248
18	TRBV5-1	32	19	0	18	2	4	0	0	2	48	20	2	61	9	25	242
19	TRBV6-1	1	9	11	35	1	1	0	3	2	7	0	0	24	48	87	229
20	TRBV19	12	39	22	16	5	2	1	3	3	23	8	3	23	6	29	195
21	TRBV12-4	8	30	132	1	0	1	0	3	2	0	1	0	7	1	4	190
22	TRBV11-2	6	10	21	11	0	3	0	66	20	2	1	1	23	3	18	185
23	TRBV6-5	11	14	35	36	3	0	0	17	3	4	0	0	18	7	34	182
24	TRBV10-3	1	1	16	6	2	1	0	2	2	22	7	2	25	12	76	175
25	TRBV7-3	5	4	21	3	0	0	0	11	4	83	35	0	4	1	1	172
26	TRBV14	2	2	112	14	1	0	1	0	0	1	1	2	16	0	3	155
27	TRBV29-1	8	7	19	0	0	1	0	7	9	1	1	12	57	2	6	130
28	TRBV6-2	2	3	26	3	1	0	1	2	3	25	14	0	23	4	20	127
29	TRBV4-3	0	0	0	0	0	0	0	16	15	0	0	0	7	16	56	110
30	TRBV6-6	2	4	23	2	0	1	2	1	2	2	1	2	38	6	22	108
31	TRBV7-8	19	10	1	1	0	7	1	0	5	1	1	0	13	9	12	80
32	TRBV5-4	1	2	8	15	0	1	0	2	3	17	13	0	8	1	1	72
33	TRBV25-1	4	2	4	0	0	3	1	0	0	1	0	0	4	16	27	62
34	TRBV10-2	3	5	26	1	0	0	0	1	5	0	0	0	0	1	7	49
35	TRBV5-5	1	5	5	0	0	0	0	0	1	0	0	1	4	4	22	43
36	TRBV7-7	1	3	0	34	3	0	0	0	0	0	0	0	2	0	0	43
37	TRBV15	1	2	3	3	1	1	0	0	1	2	1	0	4	3	18	40
38	TRBV10-1	5	1	2	14	0	1	0	3	4	0	0	0	3	0	1	34
39	TRBV11-3	0	5	0	0	0	1	0	0	3	2	0	0	1	4	17	33
40	TRBV7-6	5	3	3	1	0	0	0	4	0	0	0	0	2	3	12	33
41	TRBV5-8	1	3	9	0	0	0	0	0	0	0	0	0	2	1	0	16
42	TRBV12-5	0	1	5	0	0	1	0	0	1	0	0	0	2	0	1	11
43	TRBV6-4	6	1	1	2	0	0	0	0	0	0	1	0	0	0	0	11
44	TRBV11-1	1	2	4	0	0	0	0	0	1	0	0	0	2	0	0	10
45	TRBV16	0	0	0	2	1	0	0	0	0	0	2	0	0	1	1	7
46	TRBV6-8	0	0	0	0	0	0	0	0	0	0	0	0	0	0	1	1

## Sheet: Table S10. B cell distribution.
Table S10. Frequency of B cell subtypes.
B cell	Healthy Control			D 1		D 2		D 3		R 1		R 2		R 3		Total
	control 1	control 2	control 3	moderate	critical	moderate	critical	moderate	critical	moderate	critical	critical	moderate	critical	moderate
B naive	90 (26.5)	159 (53.4)	315 (46.1)	61 (40.4)	323 (38.8)	9 (10.7)	58 (6.5)	3 (9.7)	34 (3.5)	93 (58.9)	662 (65.8)	212 (43.3)	36 (16.2)	248 (55.9)	23 (31.5)	2326
B intermediate	177 (52.2)	102 (34.2)	224 (32.8)	25 (16.6)	258 (31.0)	2 (2.4)	123 (13.8)	11 (35.5)	90 (9.4)	36 (22.8)	119 (11.8)	153 (31.2)	34 (15.3)	44 (9.9)	29 (39.7)	1427
B memory	69 (20.4)	35 (11.7)	135 (19.8)	27 (17.9)	190 (22.8)	3 (3.6)	36 (4.0)	1 (3.2)	63 (6.5)	3 (1.9)	39 (3.9)	11 (2.2)	28 (12.6)	6 (1.4)	3 (4.1)	649
Plasmablast	3 (0.9)	2 (0.7)	9 (1.3)	38 (25.2)	61 (7.3)	70 (83.3)	672 (75.6)	16 (51.6)	775 (80.6)	26 (16.5)	186 (18.5)	114 (23.3)	124 (55.9)	146 (32.9)	18 (24.7)	2260
Total	339	298	683	151	832	84	889	31	962	158	1006	490	222	444	73	6662
Legend: percentage of the number of B cell subtype per total B cells are shown in parentheses.

[truncated: 7 more sheets: Table S11. B cell DGE (M vs C), Table S12. GSEA pathways B, Table S13. GO B cells (C vs C) , Table S14. B cell V-genes., Table S15. Database, Table S16. BCR match, Table S17. Clinical data]
